# Supplementary material for: 3-Meth­oxy-2-[5-(naphthalen-2-yl)-4,5-di­hydro-1H-pyrazol-3-yl]phenol
Source: Acta Crystallogr Sect E Struct Rep Online. 2014 Mar 22;70(Pt 4):o464. doi: 10.1107/S1600536814005972 (PMC3998579; doi:10.1107/S1600536814005972)
Supplement: Supplementary file 2 [file e-70-0o464-Isup2.hkl]

#
# h,k,l, Fc-squared, Fo-squared, sigma(Fo-squared), status flag
#
data_I
_shelx_title ' d1365 in P2/c'
_shelx_refln_list_code          4
_shelx_F_calc_maximum      337.14
_exptl_crystal_F_000      1344.00
_reflns_d_resolution_high  0.8385

loop_
 _space_group_symop_operation_xyz
 'x, y, z'
 '-x, y, -z+1/2'
 '-x, -y, -z'
 'x, -y, z-1/2'

_cell_length_a    21.0215
_cell_length_b     5.6564
_cell_length_c    28.7855
_cell_angle_alpha  90.000
_cell_angle_beta  110.543
_cell_angle_gamma  90.000

_shelx_F_squared_multiplier     1.000

loop_
 _refln_index_h
 _refln_index_k
 _refln_index_l
 _refln_F_squared_calc
 _refln_F_squared_meas
 _refln_F_squared_sigma
 _refln_observed_status
   1   0   0        167.17        131.79         7.38 o
   2   0   0       1381.19       1156.60        33.74 o
   3   0   0         20.47         15.81         1.05 o
   4   0   0      18141.74      15972.03       402.75 o
   5   0   0       2271.29       2005.33        59.04 o
   6   0   0       3977.50       3683.82       108.60 o
   7   0   0       7066.24       6613.81       192.94 o
   8   0   0        127.96         97.00         5.27 o
   9   0   0       1402.22       1424.40        53.77 o
  10   0   0      29378.54      32129.62      1146.06 o
  11   0   0        443.87        522.95        23.20 o
  12   0   0        470.93        440.71        11.60 o
  13   0   0        170.72        162.37         6.33 o
  14   0   0         25.49         40.06         4.22 o
  15   0   0         13.60         11.60         3.16 o
  16   0   0        228.33        266.75        10.54 o
  17   0   0        594.69        611.51        18.98 o
  18   0   0         13.65          8.43         3.16 o
  19   0   0       3637.69       3715.46        94.89 o
  20   0   0        155.43        188.72         8.43 o
  21   0   0        352.58        287.83        14.76 o
  22   0   0        223.42        226.68        12.65 o
  23   0   0          0.02          1.05         3.16 o
   0   1   0        199.91        172.91         8.43 o
   1   1   0       5039.86       4643.26       105.43 o
   2   1   0        157.26        126.52         4.22 o
   3   1   0         72.87         71.69         3.16 o
   4   1   0       5521.77       5267.43       108.60 o
   5   1   0          4.72          3.16         1.05 o
   6   1   0       1756.77       1686.93        35.85 o
   7   1   0         60.18         55.88         3.16 o
   8   1   0        333.18        348.98         9.49 o
   9   1   0       1838.26       2019.04        61.15 o
  10   1   0         15.00         18.98         3.16 o
  11   1   0         22.87         12.65         3.16 o
  12   1   0        108.67        104.38         4.22 o
  13   1   0         19.91         17.92         2.11 o
  14   1   0          2.06          1.05         2.11 o
  15   1   0          0.07          2.11         2.11 o
  16   1   0        487.98        456.52        11.60 o
  17   1   0        140.55        147.61         5.27 o
  18   1   0        926.31        880.36        20.03 o
  19   1   0        217.61        239.33         7.38 o
  20   1   0         63.25         59.04         3.16 o
  21   1   0         64.05         51.66         4.22 o
  22   1   0        154.68        170.80         7.38 o
  23   1   0          9.14          8.43         3.16 o
   0   2   0       5402.23       4919.50       145.50 o
   1   2   0          0.20          2.11         2.11 o
   2   2   0       1206.58       1148.16        22.14 o
   3   2   0       1019.02       1050.11        23.20 o
   4   2   0        565.13        642.09        16.87 o
   5   2   0        229.74        196.11         7.38 o
   6   2   0         97.51         99.11         4.22 o
   7   2   0         81.29         91.73         4.22 o
   8   2   0         48.54         54.83         4.22 o
   9   2   0        450.09        464.96        14.76 o
  10   2   0        564.96        646.30        16.87 o
  11   2   0         40.25         34.79         3.16 o
  12   2   0         18.81         16.87         2.11 o
  13   2   0        244.78        227.74         6.33 o
  14   2   0       1386.83       1332.67        26.36 o
  15   2   0        929.20        929.92        21.09 o
  16   2   0          4.44          8.43         3.16 o
  17   2   0        395.48        406.97        12.65 o
  18   2   0        147.20        137.06         7.38 o
  19   2   0        128.53        136.01         5.27 o
  20   2   0         35.65         33.74         4.22 o
  21   2   0         12.09         14.76         3.16 o
  22   2   0        185.68        205.59        13.71 o
   0   3   0         60.45         76.97         7.38 o
   1   3   0        365.17        394.32        12.65 o
   2   3   0         83.82         60.10         5.27 o
   3   3   0       1662.35       1852.46        45.34 o
   4   3   0         26.59         36.90         4.22 o
   5   3   0          2.14          4.22         2.11 o
   6   3   0        374.66        399.59        10.54 o
   7   3   0        803.97        870.88        16.87 o
   8   3   0         10.19         11.60         2.11 o
   9   3   0          6.07          6.33         2.11 o
  10   3   0          8.94         13.71         2.11 o
  11   3   0          2.23          6.33         3.16 o
  12   3   0        596.40        604.13        18.98 o
  13   3   0        573.22        559.85        17.92 o
  14   3   0        376.40        397.48        13.71 o
  15   3   0         22.45         33.74         6.33 o
  16   3   0         82.12         65.37         7.38 o
  17   3   0         29.80         40.06         6.33 o
  18   3   0         54.05         55.88         6.33 o
  19   3   0        192.73        178.18         7.38 o
  20   3   0        102.34        111.76         7.38 o
   0   4   0       1211.17       1170.31        40.06 o
   1   4   0        101.70        121.25         7.38 o
   2   4   0         82.07         81.18         6.33 o
   3   4   0         54.03         53.77         5.27 o
   4   4   0       1086.49       1169.25        27.41 o
   5   4   0       1356.67       1414.91        29.52 o
   6   4   0        224.75        246.71         8.43 o
   7   4   0          2.51          4.22         2.11 o
   8   4   0          6.47          8.43         3.16 o
   9   4   0         35.54         34.79         4.22 o
  10   4   0        131.81        142.33         7.38 o
  11   4   0        283.41        285.72        10.54 o
  12   4   0         24.52         32.68         5.27 o
  13   4   0          5.38          7.38         4.22 o
  14   4   0        548.71        499.75        16.87 o
  15   4   0        238.25        241.44        12.65 o
  16   4   0          8.11         11.60         4.22 o
  17   4   0        333.22        296.27        12.65 o
  18   4   0         37.39         34.79         7.38 o
   0   5   0        825.97        809.72        35.85 o
   1   5   0         99.77         93.84         8.43 o
   2   5   0          0.53          2.11         4.22 o
   3   5   0        135.85        137.06         9.49 o
   4   5   0        381.09        379.56        14.76 o
   5   5   0       2338.41       2279.46        66.42 o
   6   5   0       1767.40       1825.04        65.37 o
   7   5   0         15.58         12.65         4.22 o
   8   5   0          3.53          4.22         3.16 o
   9   5   0        117.55        138.12         9.49 o
  10   5   0         98.57         85.40         9.49 o
  11   5   0          2.82          2.11         4.22 o
  12   5   0          0.55          1.05         4.22 o
  13   5   0        142.04        133.90         9.49 o
  14   5   0         17.47         18.98         6.33 o
  15   5   0        191.04        198.21        13.71 o
   0   6   0       2722.16       2666.40       128.63 o
   1   6   0         54.47         56.93         7.38 o
   2   6   0          8.24         10.54         4.22 o
   3   6   0        206.77        220.35        11.60 o
   4   6   0          0.64          1.05         3.16 o
   5   6   0         47.06         43.23         5.27 o
   6   6   0          3.21          3.16         4.22 o
   7   6   0         12.22         23.20         5.27 o
   8   6   0          0.66          2.11         6.33 o
   9   6   0         51.40         48.50         9.49 o
  10   6   0        138.60        113.87        11.60 o
 -23   1   1         47.56         56.93         4.22 o
 -22   1   1          1.76          3.16         2.11 o
 -21   1   1          3.20          2.11         2.11 o
 -20   1   1         54.71         70.64         5.27 o
 -19   1   1          0.05          3.16         2.11 o
 -18   1   1        488.23        480.77        11.60 o
 -17   1   1         41.95         52.72         4.22 o
 -16   1   1        229.09        230.90         7.38 o
 -15   1   1         36.65         44.28         3.16 o
 -14   1   1        572.81        608.35        10.54 o
 -13   1   1         69.16         78.02         3.16 o
 -12   1   1        619.15        608.35        13.71 o
 -11   1   1       3845.46       4126.64       123.36 o
 -10   1   1        117.15        112.81         6.33 o
  -9   1   1       1197.69       1272.57        40.06 o
  -8   1   1       2617.75       2549.37        53.77 o
  -7   1   1         97.63         87.51         3.16 o
  -6   1   1        595.82        569.34        10.54 o
  -5   1   1       7282.56       6603.26       118.08 o
  -4   1   1      37509.68      36072.81       743.30 o
  -3   1   1       1291.30       1204.04        23.20 o
  -2   1   1         68.54         61.15         3.16 o
  -1   1   1       1890.46       1787.09        41.12 o
   0   1   1         65.59         71.69         3.16 o
   1   1   1        403.55        308.92         8.43 o
   2   1   1        294.91        269.91         6.33 o
   3   1   1       1611.54       1409.64        27.41 o
   4   1   1       3796.40       3428.68        66.42 o
   5   1   1        465.44        412.24         8.43 o
   6   1   1        948.30        957.33        18.98 o
   7   1   1       4651.53       4558.92       104.38 o
   8   1   1         52.55         40.06         3.16 o
   9   1   1        260.78        309.97         8.43 o
  10   1   1        360.79        391.16        14.76 o
  11   1   1        357.86        358.47         9.49 o
  12   1   1        478.63        515.57        10.54 o
  13   1   1        110.62        109.65         4.22 o
  14   1   1        497.83        533.49        10.54 o
  15   1   1         10.46         13.71         3.16 o
  16   1   1         29.44         32.68         4.22 o
  17   1   1          1.33          3.16         2.11 o
  18   1   1         72.84         81.18         5.27 o
  19   1   1         35.16         37.96         4.22 o
  20   1   1         73.06         81.18         4.22 o
  21   1   1        191.44        185.56         6.33 o
  22   1   1         19.32         14.76         3.16 o
 -22   2   1          3.57          9.49         4.22 o
 -21   2   1         57.19         53.77         4.22 o
 -20   2   1         15.29         17.92         3.16 o
 -19   2   1          1.47          3.16         2.11 o
 -18   2   1          0.68          1.05         3.16 o
 -17   2   1          3.56          6.33         3.16 o
 -16   2   1        420.78        450.20        12.65 o
 -15   2   1       1088.48       1046.95        23.20 o
 -14   2   1       2028.96       1992.68        42.17 o
 -13   2   1         81.35        103.32         5.27 o
 -12   2   1         69.18         79.07         4.22 o
 -11   2   1         84.24         99.11         5.27 o
 -10   2   1        384.43        397.48        10.54 o
  -9   2   1        526.60        463.90        14.76 o
  -8   2   1        160.19        179.24         7.38 o
  -7   2   1        209.86        223.52         6.33 o
  -6   2   1       1899.01       1898.85        37.96 o
  -5   2   1         50.04         45.34         3.16 o
  -4   2   1       1105.93       1289.44        31.63 o
  -3   2   1        135.65        140.23         5.27 o
  -2   2   1       1317.47       1192.45        23.20 o
  -1   2   1         41.06         46.39         3.16 o
   0   2   1         53.76         48.50         3.16 o
   1   2   1        486.94        512.40        10.54 o
   2   2   1        599.60        542.98        12.65 o
   3   2   1       3228.25       3080.75        65.37 o
   4   2   1         45.88         52.72         4.22 o
   5   2   1          0.02          1.05         2.11 o
   6   2   1        865.26        939.41        23.20 o
   7   2   1          5.84         17.92         2.11 o
   8   2   1          3.71          5.27         3.16 o
   9   2   1         80.11         92.78         4.22 o
  10   2   1         20.50         24.25         3.16 o
  11   2   1         51.06         41.12         2.11 o
  12   2   1        431.57        435.44         9.49 o
  13   2   1         62.63         87.51         4.22 o
  14   2   1         10.89         13.71         3.16 o
  15   2   1         35.95         35.85         4.22 o
  16   2   1        662.56        655.79        17.92 o
  17   2   1        107.12        122.30         7.38 o
  18   2   1         49.25         52.72         4.22 o
  19   2   1         10.35          7.38         2.11 o
  20   2   1          6.46          6.33         3.16 o
  21   2   1         15.90         23.20         3.16 o
 -20   3   1         59.18         62.21         6.33 o
 -19   3   1         32.21         37.96         4.22 o
 -18   3   1         52.68         82.24         7.38 o
 -17   3   1          2.92          4.22         4.22 o
 -16   3   1         60.83         85.40         7.38 o
 -15   3   1       2894.89       2955.28        73.80 o
 -14   3   1        900.64        887.74        22.14 o
 -13   3   1          8.05         12.65         4.22 o
 -12   3   1          0.93          3.16         4.22 o
 -11   3   1        372.89        362.69        10.54 o
 -10   3   1          2.10          2.11         2.11 o
  -9   3   1         64.43         84.35         4.22 o
  -8   3   1        328.01        327.90         7.38 o
  -7   3   1        386.92        439.66        10.54 o
  -6   3   1        297.34        348.98         9.49 o
  -5   3   1       1996.16       2033.80        45.34 o
  -4   3   1      12780.58      13223.39       275.18 o
  -3   3   1        974.39        963.66        23.20 o
  -2   3   1          1.61          0.00         3.16 o
  -1   3   1        193.47        172.91         7.38 o
   0   3   1        218.44        209.81         7.38 o
   1   3   1        153.39        153.93         8.43 o
   2   3   1       1870.46       1833.48        50.61 o
   3   3   1        861.38        876.15        26.36 o
   4   3   1         46.21         59.04         5.27 o
   5   3   1        294.16        287.83        10.54 o
   6   3   1       2594.14       2865.67        55.88 o
   7   3   1         25.52         21.09         2.11 o
   8   3   1         81.82        100.16         4.22 o
   9   3   1          1.03          2.11         2.11 o
  10   3   1         53.67         54.83         4.22 o
  11   3   1        339.06        355.31        11.60 o
  12   3   1         18.84         13.71         5.27 o
  13   3   1        685.42        621.00        20.03 o
  14   3   1          9.00          8.43         4.22 o
  15   3   1        685.15        649.47        24.25 o
  16   3   1        248.83        245.66        12.65 o
  17   3   1         57.61         46.39         6.33 o
  18   3   1        116.09        120.19         8.43 o
  19   3   1          0.01          1.05         3.16 o
  20   3   1         68.61         86.45         7.38 o
 -18   4   1          5.48         12.65         3.16 o
 -17   4   1        238.88        237.22        10.54 o
 -16   4   1         19.48         17.92         5.27 o
 -15   4   1         68.16         84.35         8.43 o
 -14   4   1         28.39         33.74         5.27 o
 -13   4   1        561.42        612.57        20.03 o
 -12   4   1          0.01          3.16         4.22 o
 -11   4   1          3.12          0.00         3.16 o
 -10   4   1        460.17        463.90        14.76 o
  -9   4   1        941.46        965.77        26.36 o
  -8   4   1         16.47         15.81         4.22 o
  -7   4   1        993.31        996.34        21.09 o
  -6   4   1        341.43        337.39         9.49 o
  -5   4   1         10.63         12.65         3.16 o
  -4   4   1         69.58         76.97         5.27 o
  -3   4   1          2.87          5.27         3.16 o
  -2   4   1        300.07        287.83        10.54 o
  -1   4   1          9.33          4.22         3.16 o
   0   4   1          0.06          2.11         3.16 o
   1   4   1        170.18        199.27         8.43 o
   2   4   1        189.52        178.18         8.43 o
   3   4   1       1101.48       1037.46        24.25 o
   4   4   1         67.26         70.64         6.33 o
   5   4   1        243.81        220.35         8.43 o
   6   4   1        745.02        725.38        16.87 o
   7   4   1        143.75        160.26         7.38 o
   8   4   1         14.20         16.87         4.22 o
   9   4   1         32.18         46.39         5.27 o
  10   4   1        291.23        284.67        10.54 o
  11   4   1        181.07        191.89        10.54 o
  12   4   1        306.77        299.43        12.65 o
  13   4   1        171.10        169.75         9.49 o
  14   4   1        145.07        150.77         8.43 o
  15   4   1        205.49        191.89        10.54 o
  16   4   1         39.84         46.39         6.33 o
  17   4   1          0.85          1.05         3.16 o
 -15   5   1         53.55         56.93         8.43 o
 -14   5   1          0.39          3.16         5.27 o
 -13   5   1        135.43        126.52         9.49 o
 -12   5   1         70.68         86.45         8.43 o
 -11   5   1        178.34        192.94        12.65 o
 -10   5   1          2.87          0.00         4.22 o
  -9   5   1         66.06         79.07         7.38 o
  -8   5   1        197.03        180.29        10.54 o
  -7   5   1         60.83         75.91         7.38 o
  -6   5   1         79.76         83.29        10.54 o
  -5   5   1        433.87        439.66        17.92 o
  -4   5   1       2239.97       2198.28        55.88 o
  -3   5   1         67.87         68.53         7.38 o
  -2   5   1        160.22        165.53        10.54 o
  -1   5   1          7.09          6.33         4.22 o
   0   5   1         52.15         53.77         7.38 o
   1   5   1         58.35         69.59         7.38 o
   2   5   1         15.70         17.92         5.27 o
   3   5   1         54.29         61.15         6.33 o
   4   5   1         32.73         33.74         5.27 o
   5   5   1          2.90          9.49         4.22 o
   6   5   1         89.28         99.11        10.54 o
   7   5   1          3.35          2.11         4.22 o
   8   5   1         47.45         44.28         6.33 o
   9   5   1         31.13         33.74         5.27 o
  10   5   1          0.79          2.11         4.22 o
  11   5   1        325.20        269.91        14.76 o
  12   5   1         13.57         22.14         5.27 o
  13   5   1        629.87        596.75        22.14 o
  14   5   1        348.71        327.90        18.98 o
 -10   6   1         23.22         17.92         6.33 o
  -9   6   1         21.29         31.63         7.38 o
  -8   6   1        338.92        341.60        24.25 o
  -7   6   1        314.53        299.43        14.76 o
  -6   6   1         79.05         81.18         8.43 o
  -5   6   1          7.30          4.22         4.22 o
  -4   6   1         53.79         54.83         6.33 o
  -3   6   1          5.26          3.16         4.22 o
  -2   6   1        173.74        168.69        10.54 o
  -1   6   1        580.77        583.04        21.09 o
   0   6   1        153.12        187.67        13.71 o
   1   6   1        606.36        648.41        23.20 o
   2   6   1        763.39        783.37        26.36 o
   3   6   1        401.35        357.42        14.76 o
   4   6   1          9.77          9.49         4.22 o
   5   6   1         20.01         22.14         5.27 o
   6   6   1         36.75         34.79         6.33 o
   7   6   1          2.18          3.16         4.22 o
   8   6   1         26.72         39.01         8.43 o
   9   6   1         56.61         64.31         9.49 o
  10   6   1         92.08         91.73        10.54 o
 -23   0   2          5.19          2.11         2.11 o
 -22   0   2        250.75        286.78        13.71 o
 -21   0   2         15.34         20.03         5.27 o
 -20   0   2        645.89        628.38        18.98 o
 -19   0   2       1585.24       1462.35        40.06 o
 -18   0   2          1.48          7.38         3.16 o
 -17   0   2         58.36         80.13         6.33 o
 -16   0   2        692.56        725.38        18.98 o
 -15   0   2       1161.48       1157.65        23.20 o
 -14   0   2        834.29        819.21        18.98 o
 -13   0   2         34.43         31.63         3.16 o
 -12   0   2       1968.89       2059.10        78.02 o
 -11   0   2       1654.88       1893.57        71.69 o
 -10   0   2       3235.06       3333.79       122.30 o
  -9   0   2       1989.19       2171.92        64.31 o
  -8   0   2       1503.71       1592.04        47.44 o
  -7   0   2         84.23         69.59         3.16 o
  -6   0   2       3549.05       3492.99       180.29 o
  -5   0   2      12367.16      11601.83       589.37 o
  -4   0   2      11876.54      11269.72       572.50 o
  -3   0   2       2137.12       1966.32       101.22 o
  -2   0   2       9728.77       8867.96       450.20 o
  -1   0   2         57.40         45.34         1.05 o
   0   0   2       7584.13       6704.48       195.05 o
   1   0   2         22.39         21.09         2.11 o
   2   0   2      44529.15      39409.76       992.12 o
   3   0   2        540.53        422.79        11.60 o
   4   0   2         96.04         79.07         3.16 o
   5   0   2         11.13         17.92         2.11 o
   6   0   2       1221.55       1141.84        26.36 o
   7   0   2      13086.87      12581.31       318.41 o
   8   0   2         27.82         17.92         4.22 o
   9   0   2       2354.69       2870.94       106.49 o
  10   0   2       1018.50       1172.41        46.39 o
  11   0   2       1258.59       1240.95        36.90 o
  12   0   2        936.76       1060.65        27.41 o
  13   0   2       2392.99       2550.42        59.04 o
  14   0   2        124.54        145.50         6.33 o
  15   0   2       1153.44       1138.68        32.68 o
  16   0   2        553.34        626.27        20.03 o
  17   0   2       2706.70       2710.68        70.64 o
  18   0   2         55.93         64.31         7.38 o
  19   0   2        775.95        733.81        23.20 o
  20   0   2         32.88         46.39         6.33 o
  21   0   2         21.12         12.65         4.22 o
  22   0   2          1.26          1.05         4.22 o
 -23   1   2        188.44        184.51         5.27 o
 -22   1   2        269.57        231.95         7.38 o
 -21   1   2          5.24          5.27         2.11 o
 -20   1   2         94.96        110.70         5.27 o
 -19   1   2         19.68         18.98         2.11 o
 -18   1   2        344.31        363.74         8.43 o
 -17   1   2         10.10         12.65         2.11 o
 -16   1   2          5.15          2.11         2.11 o
 -15   1   2       1211.54       1207.21        18.98 o
 -14   1   2        325.31        345.82         6.33 o
 -13   1   2        343.23        400.64         8.43 o
 -12   1   2        107.60        111.76         4.22 o
 -11   1   2        154.74        178.18         8.43 o
 -10   1   2        152.00        195.05         8.43 o
  -9   1   2        295.66        315.24        11.60 o
  -8   1   2        841.25        851.90        20.03 o
  -7   1   2         83.06         95.94         3.16 o
  -6   1   2       3671.75       3463.47        66.42 o
  -5   1   2       9124.82       8359.77       171.86 o
  -4   1   2      26308.15      24964.40       476.56 o
  -3   1   2      23578.96      22085.03       420.68 o
  -2   1   2          1.25          3.16         2.11 o
  -1   1   2      31090.68      28461.61       714.84 o
   0   1   2        550.05        470.23        11.60 o
   1   1   2        106.87        118.08         4.22 o
   2   1   2          5.89          4.22         2.11 o
   3   1   2        885.33        742.25        16.87 o
   4   1   2          2.47          4.22         1.05 o
   5   1   2        421.35        397.48         8.43 o
   6   1   2        451.40        416.46         9.49 o
   7   1   2       2858.07       3109.22        65.37 o
   8   1   2         11.29         17.92         2.11 o
   9   1   2        804.24        969.98        24.25 o
  10   1   2        320.88        339.49        13.71 o
  11   1   2        177.32        183.45         6.33 o
  12   1   2          0.41          2.11         2.11 o
  13   1   2        302.86        305.76         7.38 o
  14   1   2         17.04         16.87         3.16 o
  15   1   2        221.82        237.22         9.49 o
  16   1   2          0.06          1.05         2.11 o
  17   1   2        117.26        144.44         6.33 o
  18   1   2       1455.44       1438.10        30.58 o
  19   1   2        327.90        343.71         9.49 o
  20   1   2          1.88          4.22         2.11 o
  21   1   2         10.71         12.65         3.16 o
  22   1   2         10.06         10.54         3.16 o
 -22   2   2        121.15        101.22         6.33 o
 -21   2   2         32.33         42.17         4.22 o
 -20   2   2        142.16        128.63         6.33 o
 -19   2   2        604.17        595.70        15.81 o
 -18   2   2         69.69         87.51         5.27 o
 -17   2   2         51.59         50.61         4.22 o
 -16   2   2          4.28         11.60         3.16 o
 -15   2   2       5247.65       5132.47        97.00 o
 -14   2   2        317.95        287.83         7.38 o
 -13   2   2        222.96        253.04         7.38 o
 -12   2   2        490.12        491.32        11.60 o
 -11   2   2         42.86         56.93         4.22 o
 -10   2   2        703.46        690.59        15.81 o
  -9   2   2        561.06        645.25        18.98 o
  -8   2   2       2051.72       2256.26        60.10 o
  -7   2   2          0.00          1.05         1.05 o
  -6   2   2          0.15          1.05         1.05 o
  -5   2   2       1173.17       1217.75        27.41 o
  -4   2   2        464.36        503.97        12.65 o
  -3   2   2       1034.39       1124.97        23.20 o
  -2   2   2        635.22        559.85        10.54 o
  -1   2   2         23.05         21.09         2.11 o
   0   2   2        552.09        528.22        11.60 o
   1   2   2        438.99        424.89         9.49 o
   2   2   2       2319.14       2368.02        47.44 o
   3   2   2       1049.63       1016.37        23.20 o
   4   2   2        233.29        245.66         8.43 o
   5   2   2       3467.76       3497.21        81.18 o
   6   2   2        138.11        133.90         6.33 o
   7   2   2        154.37        172.91         6.33 o
   8   2   2        148.30        178.18         5.27 o
   9   2   2        480.86        429.11        12.65 o
  10   2   2          1.72          4.22         2.11 o
  11   2   2        983.77        934.14        15.81 o
  12   2   2        663.83        666.34        13.71 o
  13   2   2         34.27         40.06         3.16 o
  14   2   2        621.52        595.70        14.76 o
  15   2   2         34.22         49.55         5.27 o
  16   2   2        161.03        172.91         8.43 o
  17   2   2         83.81        100.16         6.33 o
  18   2   2         98.22        108.60         6.33 o
  19   2   2        209.10        210.87         7.38 o
  20   2   2        120.43        102.27         5.27 o
  21   2   2         64.93         52.72         5.27 o
 -21   3   2         12.50          6.33         4.22 o
 -20   3   2         59.69         69.59         6.33 o
 -19   3   2         13.71         20.03         3.16 o
 -18   3   2        167.13        172.91         9.49 o
 -17   3   2         74.19         61.15         6.33 o
 -16   3   2          0.82          2.11         3.16 o
 -15   3   2        158.34        164.48         9.49 o
 -14   3   2        111.44        109.65         6.33 o
 -13   3   2         76.97         91.73         7.38 o
 -12   3   2        367.35        373.23        12.65 o
 -11   3   2          2.83          3.16         2.11 o
 -10   3   2        166.02        170.80         6.33 o
  -9   3   2          8.50         10.54         2.11 o
  -8   3   2        475.33        433.33         9.49 o
  -7   3   2         25.57         50.61         3.16 o
  -6   3   2        941.51        992.12        22.14 o
  -5   3   2        221.40        249.88         9.49 o
  -4   3   2        662.07        664.23        18.98 o
  -3   3   2       1456.24       1623.67        40.06 o
  -2   3   2        324.25        307.86        11.60 o
  -1   3   2        428.28        384.83        12.65 o
   0   3   2        275.54        290.99         9.49 o
   1   3   2         98.39        106.49         7.38 o
   2   3   2        374.90        421.73        16.87 o
   3   3   2       1283.79       1286.28        36.90 o
   4   3   2         14.10         20.03         3.16 o
   5   3   2         12.84          8.43         3.16 o
   6   3   2          2.95          2.11         2.11 o
   7   3   2         72.16         81.18         4.22 o
   8   3   2         81.48         89.62         4.22 o
   9   3   2          3.95          3.16         2.11 o
  10   3   2         34.04         34.79         3.16 o
  11   3   2        380.35        367.96        10.54 o
  12   3   2         12.47         20.03         4.22 o
  13   3   2        235.08        236.17        10.54 o
  14   3   2        539.36        535.60        17.92 o
  15   3   2        106.99        117.03         9.49 o
  16   3   2        386.38        384.83        16.87 o
  17   3   2          0.00          4.22         5.27 o
  18   3   2          1.84          3.16         5.27 o
  19   3   2        347.03        338.44        12.65 o
 -18   4   2         27.05         31.63         4.22 o
 -17   4   2        613.86        592.53        21.09 o
 -16   4   2          0.84          2.11         4.22 o
 -15   4   2       1382.11       1385.39        44.28 o
 -14   4   2          8.29         10.54         3.16 o
 -13   4   2          2.30          2.11         3.16 o
 -12   4   2        165.72        164.48         9.49 o
 -11   4   2        337.92        351.09        13.71 o
 -10   4   2         91.55        103.32         6.33 o
  -9   4   2        540.07        563.01        16.87 o
  -8   4   2       1239.25       1227.24        31.63 o
  -7   4   2        330.81        352.15         9.49 o
  -6   4   2         10.66         12.65         3.16 o
  -5   4   2       1223.24       1245.16        24.25 o
  -4   4   2         94.90        106.49         5.27 o
  -3   4   2        137.84        144.44         7.38 o
  -2   4   2        931.95        956.28        23.20 o
  -1   4   2         71.04         64.31         6.33 o
   0   4   2        130.48        158.15         8.43 o
   1   4   2        236.78        265.69        11.60 o
   2   4   2       2233.47       2354.32        49.55 o
   3   4   2          4.93         15.81         4.22 o
   4   4   2         25.13         27.41         5.27 o
   5   4   2         70.82         92.78         5.27 o
   6   4   2         13.27         17.92         3.16 o
   7   4   2        114.91        130.74         7.38 o
   8   4   2        958.44        934.14        25.30 o
   9   4   2          3.20          3.16         3.16 o
  10   4   2        160.79        183.45         8.43 o
  11   4   2         89.81         93.84         7.38 o
  12   4   2       1319.90       1417.02        39.01 o
  13   4   2        802.49        855.06        25.30 o
  14   4   2         15.71         31.63         4.22 o
  15   4   2        393.39        394.32        16.87 o
  16   4   2          6.17          2.11         4.22 o
  17   4   2         36.96         33.74         4.22 o
 -15   5   2        263.50        276.23        16.87 o
 -14   5   2          7.07         11.60         6.33 o
 -13   5   2        175.80        191.89        10.54 o
 -12   5   2          8.31         12.65         5.27 o
 -11   5   2         46.28         45.34         7.38 o
 -10   5   2        577.29        547.20        23.20 o
  -9   5   2        567.85        556.69        18.98 o
  -8   5   2          7.10         11.60         4.22 o
  -7   5   2        103.94        123.36         9.49 o
  -6   5   2        331.64        355.31        13.71 o
  -5   5   2        319.71        377.45        15.81 o
  -4   5   2       1755.60       1795.52        47.44 o
  -3   5   2        436.14        453.36        16.87 o
  -2   5   2         27.71         42.17         6.33 o
  -1   5   2        883.82        861.39        26.36 o
   0   5   2         65.08         60.10         7.38 o
   1   5   2        167.18        179.24        11.60 o
   2   5   2          2.24          4.22         4.22 o
   3   5   2         29.12         21.09         5.27 o
   4   5   2        264.70        305.76        12.65 o
   5   5   2        188.20        216.14        10.54 o
   6   5   2        337.11        333.17        17.92 o
   7   5   2        503.90        478.67        17.92 o
   8   5   2          2.10          2.11         4.22 o
   9   5   2         20.46         24.25         4.22 o
  10   5   2         57.68         55.88         8.43 o
  11   5   2          1.40          0.00         4.22 o
  12   5   2          7.25          6.33         4.22 o
  13   5   2          0.07          4.22         4.22 o
  14   5   2        640.26        671.61        32.68 o
 -10   6   2         21.54         21.09         6.33 o
  -9   6   2         24.92         24.25         7.38 o
  -8   6   2        170.04        166.58        15.81 o
  -7   6   2          3.07          9.49         4.22 o
  -6   6   2         25.06         29.52         6.33 o
  -5   6   2        158.28        159.20        10.54 o
  -4   6   2          4.40          5.27         4.22 o
  -3   6   2         83.07         83.29         7.38 o
  -2   6   2          0.02          1.05         3.16 o
  -1   6   2         46.00         50.61         6.33 o
   0   6   2        236.66        267.80        15.81 o
   1   6   2          8.73         11.60         5.27 o
   2   6   2       1226.45       1236.73        37.96 o
   3   6   2         11.15          9.49         4.22 o
   4   6   2        325.97        320.52        13.71 o
   5   6   2         45.52         45.34         6.33 o
   6   6   2          0.33          3.16         4.22 o
   7   6   2        114.10        106.49         8.43 o
   8   6   2          6.38         18.98         7.38 o
   9   6   2         15.35          1.05         5.27 o
 -23   1   3        198.32        187.67         5.27 o
 -22   1   3         68.71         73.80         4.22 o
 -21   1   3         32.25         27.41         3.16 o
 -20   1   3          1.07          0.00         2.11 o
 -19   1   3        402.75        394.32         8.43 o
 -18   1   3          0.18          1.05         2.11 o
 -17   1   3        219.00        207.70         6.33 o
 -16   1   3         35.43         41.12         3.16 o
 -15   1   3         88.94         92.78         3.16 o
 -14   1   3       1298.21       1273.63        21.09 o
 -13   1   3        439.32        397.48         8.43 o
 -12   1   3        157.21        207.70         9.49 o
 -11   1   3        901.45       1054.33        33.74 o
 -10   1   3       1039.98       1182.96        36.90 o
  -9   1   3       1922.60       1948.40        50.61 o
  -8   1   3        686.54        762.28        21.09 o
  -7   1   3          5.58          6.33         1.05 o
  -6   1   3        644.85        623.11        12.65 o
  -5   1   3      17827.31      16545.58       339.49 o
  -4   1   3       4733.00       4375.46        84.35 o
  -3   1   3      17216.62      15778.03       300.48 o
  -2   1   3        122.91        101.22         4.22 o
  -1   1   3       5709.22       5041.80       127.57 o
   0   1   3        535.33        486.05        11.60 o
   1   1   3        363.30        319.46         8.43 o
   2   1   3       2414.42       2255.21        44.28 o
   3   1   3        128.75        112.81         4.22 o
   4   1   3        224.17        191.89         5.27 o
   5   1   3       1051.37       1006.88        24.25 o
   6   1   3        435.25        458.63        11.60 o
   7   1   3       3849.99       3904.18        82.24 o
   8   1   3        798.66        781.26        22.14 o
   9   1   3       9292.27       9577.52       217.19 o
  10   1   3          0.38          1.05         3.16 o
  11   1   3         34.78         46.39         3.16 o
  12   1   3        627.74        634.71        11.60 o
  13   1   3         66.59         73.80         4.22 o
  14   1   3        239.54        234.06         7.38 o
  15   1   3        936.90        944.68        21.09 o
  16   1   3          6.89         11.60         3.16 o
  17   1   3        675.71        658.96        17.92 o
  18   1   3         42.12         33.74         4.22 o
  19   1   3         98.40        101.22         5.27 o
  20   1   3        247.75        239.33         7.38 o
  21   1   3         52.49         55.88         4.22 o
 -22   2   3          9.39          7.38         2.11 o
 -21   2   3        113.94        100.16         5.27 o
 -20   2   3          7.91         11.60         3.16 o
 -19   2   3        315.84        292.05         9.49 o
 -18   2   3        521.80        501.86        12.65 o
 -17   2   3         64.36         75.91         6.33 o
 -16   2   3        437.73        421.73        12.65 o
 -15   2   3        353.65        376.40        11.60 o
 -14   2   3        161.16        165.53         6.33 o
 -13   2   3        241.04        238.28         8.43 o
 -12   2   3        107.75        117.03         4.22 o
 -11   2   3         82.69        103.32         5.27 o
 -10   2   3         34.46         35.85         3.16 o
  -9   2   3       6400.98       6582.18       168.69 o
  -8   2   3        100.46         98.05         5.27 o
  -7   2   3         54.23         31.63         2.11 o
  -6   2   3         33.54         33.74         2.11 o
  -5   2   3        392.20        384.83        10.54 o
  -4   2   3          2.48          4.22         2.11 o
  -3   2   3         16.46         17.92         2.11 o
  -2   2   3        405.74        342.66         8.43 o
  -1   2   3          2.11          3.16         2.11 o
   0   2   3         58.75         64.31         3.16 o
   1   2   3        731.25        668.44        12.65 o
   2   2   3        624.11        648.41        14.76 o
   3   2   3      14865.07      14961.98       308.92 o
   4   2   3        224.34        219.30         8.43 o
   5   2   3       1302.16       1430.72        34.79 o
   6   2   3        796.94        866.66        22.14 o
   7   2   3          2.64          9.49         2.11 o
   8   2   3          0.02          2.11         1.05 o
   9   2   3         11.96         16.87         3.16 o
  10   2   3       1173.20       1249.38        21.09 o
  11   2   3        855.71        802.34        14.76 o
  12   2   3        346.83        313.14         7.38 o
  13   2   3       2352.49       2262.59        43.23 o
  14   2   3       1427.55       1365.36        31.63 o
  15   2   3        506.35        550.36        15.81 o
  16   2   3        194.00        209.81         9.49 o
  17   2   3          5.29          7.38         3.16 o
  18   2   3        224.29        209.81         8.43 o
  19   2   3          0.85          1.05         2.11 o
  20   2   3        363.59        316.30         9.49 o
  21   2   3          0.38          3.16         4.22 o
 -21   3   3          8.45         11.60         3.16 o
 -20   3   3        231.15        233.01        14.76 o
 -19   3   3        620.28        597.80        20.03 o
 -18   3   3         50.27         72.75         6.33 o
 -17   3   3       1224.19       1274.68        33.74 o
 -16   3   3        214.96        220.35        10.54 o
 -15   3   3       2225.32       2280.51        57.99 o
 -14   3   3        530.25        520.84        16.87 o
 -13   3   3       4326.20       4330.13       108.60 o
 -12   3   3         88.10        104.38         6.33 o
 -11   3   3          0.12          2.11         2.11 o
 -10   3   3          0.22          2.11         2.11 o
  -9   3   3        173.91        184.51         6.33 o
  -8   3   3        318.61        330.00         8.43 o
  -7   3   3       1222.47       1275.74        28.47 o
  -6   3   3         12.08         10.54         2.11 o
  -5   3   3        214.04        276.23         9.49 o
  -4   3   3         26.50         34.79         4.22 o
  -3   3   3        913.00       1008.99        26.36 o
  -2   3   3          3.85          5.27         3.16 o
  -1   3   3         13.93         10.54         3.16 o
   0   3   3         97.24         80.13         5.27 o
   1   3   3         31.26         41.12         5.27 o
   2   3   3       1674.60       1578.33        50.61 o
   3   3   3         36.06         42.17         5.27 o
   4   3   3        412.30        484.99        16.87 o
   5   3   3        329.41        379.56        12.65 o
   6   3   3          0.06          0.00         2.11 o
   7   3   3        454.57        405.92         9.49 o
   8   3   3          6.32          5.27         2.11 o
   9   3   3         68.21         82.24         4.22 o
  10   3   3          1.00          2.11         2.11 o
  11   3   3         11.36         12.65         3.16 o
  12   3   3       2029.13       2023.26        52.72 o
  13   3   3       1808.03       1817.66        47.44 o
  14   3   3         79.12         87.51         6.33 o
  15   3   3        719.37        731.70        26.36 o
  16   3   3         42.68         40.06         6.33 o
  17   3   3        262.13        280.45        12.65 o
  18   3   3          0.40          0.00         3.16 o
  19   3   3        103.81        104.38         6.33 o
 -18   4   3        101.19        106.49         6.33 o
 -17   4   3          5.84          7.38         4.22 o
 -16   4   3          0.03          4.22         4.22 o
 -15   4   3        346.52        352.15        15.81 o
 -14   4   3        755.45        742.25        22.14 o
 -13   4   3         10.09          7.38         4.22 o
 -12   4   3        143.69        153.93        11.60 o
 -11   4   3         21.04         29.52         5.27 o
 -10   4   3        295.94        293.10        10.54 o
  -9   4   3       1250.03       1181.90        30.58 o
  -8   4   3       1188.99       1151.33        30.58 o
  -7   4   3        130.16        128.63         6.33 o
  -6   4   3        117.53         99.11         5.27 o
  -5   4   3          0.24          2.11         2.11 o
  -4   4   3          0.85          4.22         2.11 o
  -3   4   3          0.23          1.05         3.16 o
  -2   4   3         31.39         28.47         4.22 o
  -1   4   3          4.55          8.43         3.16 o
   0   4   3        330.09        339.49        11.60 o
   1   4   3        633.14        590.42        15.81 o
   2   4   3        333.13        334.22        12.65 o
   3   4   3       1472.58       1529.83        33.74 o
   4   4   3        213.00        216.14        10.54 o
   5   4   3        591.13        608.35        15.81 o
   6   4   3        104.24        108.60         6.33 o
   7   4   3          0.98          8.43         3.16 o
   8   4   3          1.99          3.16         3.16 o
   9   4   3        254.27        241.44        10.54 o
  10   4   3        301.17        340.55        12.65 o
  11   4   3        256.23        249.88        14.76 o
  12   4   3          0.25          2.11         4.22 o
  13   4   3        716.45        740.14        22.14 o
  14   4   3        505.78        453.36        14.76 o
  15   4   3        171.52        164.48        10.54 o
  16   4   3          2.30          4.22         4.22 o
  17   4   3         80.37        103.32         7.38 o
 -15   5   3        228.56        266.75        15.81 o
 -14   5   3         42.98         54.83         8.43 o
 -13   5   3        114.11        117.03         9.49 o
 -12   5   3          0.00          0.00         4.22 o
 -11   5   3         73.05        104.38         9.49 o
 -10   5   3          7.38          9.49         5.27 o
  -9   5   3         70.36         60.10         6.33 o
  -8   5   3        417.53        410.13        15.81 o
  -7   5   3        163.82        146.55         9.49 o
  -6   5   3        668.52        657.90        21.09 o
  -5   5   3         71.58         71.69         7.38 o
  -4   5   3         62.02         81.18         7.38 o
  -3   5   3        393.76        377.45        14.76 o
  -2   5   3         25.61         27.41         5.27 o
  -1   5   3          3.42          3.16         4.22 o
   0   5   3       1370.94       1383.28        39.01 o
   1   5   3         40.36         52.72         7.38 o
   2   5   3         89.99        107.54         8.43 o
   3   5   3        144.22        148.66         9.49 o
   4   5   3        120.67        111.76         8.43 o
   5   5   3        118.59        127.57        10.54 o
   6   5   3         80.05         80.13        11.60 o
   7   5   3         54.93         27.41         9.49 o
   8   5   3         55.03         57.99         7.38 o
   9   5   3        118.18        110.70         8.43 o
  10   5   3          0.03          2.11         5.27 o
  11   5   3        188.01        197.16        12.65 o
  12   5   3         62.39         73.80         7.38 o
  13   5   3        169.59        163.42         9.49 o
  14   5   3         49.55         67.48         9.49 o
 -10   6   3         30.30         24.25         7.38 o
  -9   6   3          0.11          0.00         5.27 o
  -8   6   3        135.78        152.88        16.87 o
  -7   6   3          4.70          1.05         3.16 o
  -6   6   3          1.44          0.00         4.22 o
  -5   6   3         33.11         39.01         5.27 o
  -4   6   3         60.97         72.75         7.38 o
  -3   6   3        227.23        236.17        11.60 o
  -2   6   3        508.03        537.71        20.03 o
  -1   6   3        761.55        815.00        27.41 o
   0   6   3        159.14        187.67        13.71 o
   1   6   3        216.00        270.96        15.81 o
   2   6   3        119.51        127.57         9.49 o
   3   6   3        184.88        200.32        11.60 o
   4   6   3         50.67         45.34         6.33 o
   5   6   3        114.13        108.60         8.43 o
   6   6   3         94.73         99.11         7.38 o
   7   6   3        195.85        183.45        10.54 o
   8   6   3          8.99         10.54         6.33 o
   9   6   3         80.81         71.69         9.49 o
 -24   0   4         12.30         13.71         6.33 o
 -23   0   4        216.90        208.76         8.43 o
 -22   0   4         84.61        102.27         5.27 o
 -21   0   4        192.93        171.86         8.43 o
 -20   0   4        520.87        524.00        17.92 o
 -19   0   4        724.30        666.34        16.87 o
 -18   0   4        767.92        747.52        18.98 o
 -17   0   4        142.81        128.63         5.27 o
 -16   0   4        283.07        275.18         7.38 o
 -15   0   4        145.82        142.33         6.33 o
 -14   0   4        355.85        308.92         9.49 o
 -13   0   4       1667.48       1708.01        36.90 o
 -12   0   4        121.34        166.58         9.49 o
 -11   0   4        940.92        942.57        36.90 o
 -10   0   4       4365.24       4691.76       138.12 o
  -9   0   4       2603.99       2532.50       127.57 o
  -8   0   4       3879.07       4167.76       215.08 o
  -7   0   4      10325.67       9847.43       501.86 o
  -6   0   4       3046.67       2789.75       144.44 o
  -5   0   4      19409.73      18095.45       917.27 o
  -4   0   4      19379.78      18251.49       529.27 o
  -3   0   4         27.78         31.63         2.11 o
  -2   0   4       1335.77       1247.27        45.34 o
  -1   0   4       2783.58       2748.64        98.05 o
   0   0   4       1255.12       1119.70        33.74 o
   1   0   4        492.73        551.41        16.87 o
   2   0   4        482.23        441.76        14.76 o
   3   0   4        676.76        650.52        17.92 o
   4   0   4      27621.41      26488.96       771.77 o
   5   0   4        506.09        505.02        16.87 o
   6   0   4        270.93        289.94         9.49 o
   7   0   4         21.85         13.71         2.11 o
   8   0   4       5078.69       5190.46       132.85 o
   9   0   4        326.97        379.56        18.98 o
  10   0   4        757.16        824.49        34.79 o
  11   0   4       1354.16       1355.87        33.74 o
  12   0   4          0.98          0.00         2.11 o
  13   0   4        960.14        964.71        25.30 o
  14   0   4        267.61        257.26        11.60 o
  15   0   4        741.72        766.50        28.47 o
  16   0   4       2303.30       2347.99        73.80 o
  17   0   4         21.46         23.20         6.33 o
  18   0   4          0.27          3.16         4.22 o
  19   0   4        197.08        215.08        12.65 o
  20   0   4        620.37        568.28        21.09 o
  21   0   4         70.89         70.64         5.27 o
  22   0   4          0.02          0.00         5.27 o
 -23   1   4         80.17         72.75         4.22 o
 -22   1   4        315.92        300.48         8.43 o
 -21   1   4          2.48          4.22         2.11 o
 -20   1   4        878.48        888.80        18.98 o
 -19   1   4        191.11        183.45         6.33 o
 -18   1   4        796.51        790.75        15.81 o
 -17   1   4        196.44        170.80         5.27 o
 -16   1   4        931.35        929.92        15.81 o
 -15   1   4         38.28         45.34         2.11 o
 -14   1   4        183.24        192.94         5.27 o
 -13   1   4        737.81        767.55        14.76 o
 -12   1   4        248.78        265.69        10.54 o
 -11   1   4        985.68       1149.22        35.85 o
 -10   1   4       1447.19       1566.73        41.12 o
  -9   1   4       1340.23       1419.13        36.90 o
  -8   1   4        233.43        245.66         7.38 o
  -7   1   4       2674.99       2541.99        49.55 o
  -6   1   4       5407.77       5105.06        98.05 o
  -5   1   4       1101.88       1049.06        22.14 o
  -4   1   4       9501.63       8762.53       180.29 o
  -3   1   4      10966.26      10502.17       200.32 o
  -2   1   4        354.75        343.71         7.38 o
  -1   1   4      37477.42      34340.55       705.35 o
   0   1   4       3972.22       3709.13        76.97 o
   1   1   4       6793.90       5922.17       122.30 o
   2   1   4        259.99        226.68         5.27 o
   3   1   4          3.38         14.76         2.11 o
   4   1   4         99.04         87.51         4.22 o
   5   1   4        970.74       1007.94        24.25 o
   6   1   4       1372.23       1366.41        29.52 o
   7   1   4        794.53        855.06        18.98 o
   8   1   4       1525.24       1614.18        34.79 o
   9   1   4       4031.83       4389.17       113.87 o
  10   1   4          0.09          1.05         1.05 o
  11   1   4        478.45        452.31         9.49 o
  12   1   4          3.10          9.49         2.11 o
  13   1   4        329.10        318.41         8.43 o
  14   1   4         64.13         64.31         5.27 o
  15   1   4        575.48        593.59        15.81 o
  16   1   4       1606.25       1647.92        34.79 o
  17   1   4          5.22          8.43         4.22 o
  18   1   4        254.12        218.25         9.49 o
  19   1   4         74.23         71.69         5.27 o
  20   1   4        133.08        140.23         5.27 o
  21   1   4         64.88         76.97         5.27 o
 -22   2   4         20.26         26.36         3.16 o
 -21   2   4          9.67         14.76         2.11 o
 -20   2   4         51.31         50.61         4.22 o
 -19   2   4          5.91          3.16         3.16 o
 -18   2   4        309.51        290.99         8.43 o
 -17   2   4        158.11        150.77         6.33 o
 -16   2   4        541.40        531.38        13.71 o
 -15   2   4          0.96          1.05         3.16 o
 -14   2   4         17.56         16.87         2.11 o
 -13   2   4        704.05        663.17        12.65 o
 -12   2   4        578.44        644.19        13.71 o
 -11   2   4         28.61         31.63         3.16 o
 -10   2   4       1052.15       1207.21        25.30 o
  -9   2   4       1829.02       1932.58        51.66 o
  -8   2   4       2737.66       2765.50        73.80 o
  -7   2   4       3012.10       3013.27        79.07 o
  -6   2   4       1839.35       2071.76        44.28 o
  -5   2   4        234.74        208.76         7.38 o
  -4   2   4         20.41         23.20         3.16 o
  -3   2   4         94.13         91.73         4.22 o
  -2   2   4        110.83        117.03         4.22 o
  -1   2   4       1859.65       1906.23        35.85 o
   0   2   4       1033.54       1063.82        21.09 o
   1   2   4        437.25        425.95         8.43 o
   2   2   4       1068.73       1010.05        21.09 o
   3   2   4         74.52         72.75         4.22 o
   4   2   4       8911.69       9408.83       214.03 o
   5   2   4        299.93        284.67         9.49 o
   6   2   4       4041.14       4510.42       104.38 o
   7   2   4        105.34        130.74         6.33 o
   8   2   4       1607.06       1615.23        33.74 o
   9   2   4       1157.75       1197.72        23.20 o
  10   2   4          5.50          9.49         2.11 o
  11   2   4        306.11        308.92         7.38 o
  12   2   4        493.43        505.02        11.60 o
  13   2   4        465.68        431.22        12.65 o
  14   2   4       1518.18       1575.17        32.68 o
  15   2   4       1256.50       1240.95        29.52 o
  16   2   4         31.01         35.85         5.27 o
  17   2   4         17.54         17.92         4.22 o
  18   2   4         91.08         86.45         6.33 o
  19   2   4        139.84        117.03         6.33 o
  20   2   4        216.76        200.32         7.38 o
 -21   3   4         14.63         14.76         3.16 o
 -20   3   4        161.95        154.99        11.60 o
 -19   3   4         42.12         45.34         4.22 o
 -18   3   4        413.36        414.35        13.71 o
 -17   3   4         19.99         17.92         4.22 o
 -16   3   4        178.31        173.96         8.43 o
 -15   3   4        782.99        751.74        22.14 o
 -14   3   4        320.90        331.06        12.65 o
 -13   3   4       1086.75       1078.58        30.58 o
 -12   3   4        406.57        409.08        12.65 o
 -11   3   4         13.39         12.65         2.11 o
 -10   3   4        145.86        147.61         5.27 o
  -9   3   4        101.93        110.70         5.27 o
  -8   3   4       2299.62       2374.35        44.28 o
  -7   3   4        597.73        571.45        13.71 o
  -6   3   4       2376.80       2300.55        48.50 o
  -5   3   4        643.39        656.85        17.92 o
  -4   3   4        105.09        131.79         6.33 o
  -3   3   4       1612.17       1644.75        45.34 o
  -2   3   4        886.57        902.51        24.25 o
  -1   3   4       1961.76       2027.47        49.55 o
   0   3   4         23.57         21.09         3.16 o
   1   3   4       1670.45       1698.52        47.44 o
   2   3   4          0.90          5.27         4.22 o
   3   3   4        442.72        418.57        14.76 o
   4   3   4         19.03         24.25         4.22 o
   5   3   4         11.26          8.43         2.11 o
   6   3   4          7.72          6.33         2.11 o
   7   3   4         43.51         49.55         3.16 o
   8   3   4         97.69        111.76         4.22 o
   9   3   4          2.37          3.16         2.11 o
  10   3   4         16.08         18.98         3.16 o
  11   3   4       1296.95       1257.81        27.41 o
  12   3   4        662.87        689.53        21.09 o
  13   3   4        165.60        163.42         9.49 o
  14   3   4         15.15          4.22         3.16 o
  15   3   4         79.99         84.35         8.43 o
  16   3   4         35.79         33.74         5.27 o
  17   3   4          0.00          0.00         3.16 o
  18   3   4         63.31         66.42         6.33 o
  19   3   4          0.33          1.05         3.16 o
 -19   4   4         11.31         12.65         5.27 o
 -18   4   4        295.12        305.76        11.60 o
 -17   4   4          0.12          0.00         3.16 o
 -16   4   4        121.78        123.36         9.49 o
 -15   4   4        166.57        173.96        10.54 o
 -14   4   4        341.23        333.17        12.65 o
 -13   4   4        127.19        130.74        10.54 o
 -12   4   4        500.78        500.81        21.09 o
 -11   4   4         30.08         29.52         5.27 o
 -10   4   4          6.33         12.65         3.16 o
  -9   4   4        599.21        630.49        18.98 o
  -8   4   4          0.04          1.05         3.16 o
  -7   4   4        937.20        905.67        20.03 o
  -6   4   4        330.22        298.38         8.43 o
  -5   4   4          0.48          2.11         3.16 o
  -4   4   4        130.71        136.01         6.33 o
  -3   4   4         25.95         23.20         4.22 o
  -2   4   4        375.37        364.80        11.60 o
  -1   4   4        284.70        242.50         9.49 o
   0   4   4          7.62          9.49         3.16 o
   1   4   4         13.84         14.76         4.22 o
   2   4   4          0.02          2.11         3.16 o
   3   4   4         88.69        104.38         6.33 o
   4   4   4        982.37       1080.69        27.41 o
   5   4   4         42.29         50.61         5.27 o
   6   4   4         40.35         44.28         4.22 o
   7   4   4          2.24          2.11         3.16 o
   8   4   4        310.54        306.81        11.60 o
   9   4   4          7.26          8.43         4.22 o
  10   4   4          8.52          8.43         3.16 o
  11   4   4        360.57        346.87        16.87 o
  12   4   4        114.88        114.92        10.54 o
  13   4   4        555.90        556.69        17.92 o
  14   4   4         73.80         79.07         6.33 o
  15   4   4        541.20        517.68        20.03 o
  16   4   4         77.16        105.43         8.43 o
  17   4   4         14.01         21.09         5.27 o
 -15   5   4        198.03        233.01        14.76 o
 -14   5   4          0.60          2.11         5.27 o
 -13   5   4         26.11         35.85         5.27 o
 -12   5   4        119.90        131.79        10.54 o
 -11   5   4          1.13          6.33         4.22 o
 -10   5   4         20.28          6.33         5.27 o
  -9   5   4        417.85        394.32        14.76 o
  -8   5   4         29.33         42.17         6.33 o
  -7   5   4        323.24        336.33        15.81 o
  -6   5   4         27.39         21.09         6.33 o
  -5   5   4        406.07        389.05        16.87 o
  -4   5   4         46.15         50.61         7.38 o
  -3   5   4         42.16         40.06         7.38 o
  -2   5   4        398.77        456.52        16.87 o
  -1   5   4         65.02         72.75         7.38 o
   0   5   4          1.74          4.22         4.22 o
   1   5   4       3121.60       3248.39        80.13 o
   2   5   4        305.47        288.89        12.65 o
   3   5   4        114.81        110.70         8.43 o
   4   5   4        355.07        361.63        14.76 o
   5   5   4         13.53         15.81         5.27 o
   6   5   4        102.94        102.27        10.54 o
   7   5   4        552.95        565.12        25.30 o
   8   5   4         36.04         36.90         5.27 o
   9   5   4        125.01        115.98         8.43 o
  10   5   4        149.24        159.20        11.60 o
  11   5   4        817.41        818.16        29.52 o
  12   5   4        196.41        182.40        10.54 o
  13   5   4          2.62          0.00         3.16 o
 -10   6   4         34.00         36.90         7.38 o
  -9   6   4          3.94          0.00         5.27 o
  -8   6   4          9.00          7.38         6.33 o
  -7   6   4         39.82         43.23         5.27 o
  -6   6   4        117.81        114.92         9.49 o
  -5   6   4         82.91         74.86         7.38 o
  -4   6   4        445.26        445.98        16.87 o
  -3   6   4        158.31        164.48        10.54 o
  -2   6   4         11.37         20.03         5.27 o
  -1   6   4         92.25         92.78         8.43 o
   0   6   4         72.34         83.29         9.49 o
   1   6   4        217.39        260.42        15.81 o
   2   6   4         24.82         12.65         4.22 o
   3   6   4          7.77         14.76         4.22 o
   4   6   4          9.71          8.43         4.22 o
   5   6   4         31.36         31.63         5.27 o
   6   6   4         19.24         17.92         4.22 o
   7   6   4         37.80         34.79         5.27 o
   8   6   4         66.30         64.31         9.49 o
   9   6   4          4.38          7.38         5.27 o
 -24   1   5        472.20        397.48        21.09 o
 -23   1   5          7.92          4.22         2.11 o
 -22   1   5        496.76        484.99        12.65 o
 -21   1   5         55.70         65.37         4.22 o
 -20   1   5          6.40          3.16         2.11 o
 -19   1   5        635.67        580.94        12.65 o
 -18   1   5        173.70        197.16         6.33 o
 -17   1   5          2.81          2.11         1.05 o
 -16   1   5          4.25          2.11         1.05 o
 -15   1   5         36.63         39.01         3.16 o
 -14   1   5         54.81         76.97         3.16 o
 -13   1   5       1698.36       1712.23        27.41 o
 -12   1   5        283.24        285.72        10.54 o
 -11   1   5        219.10        182.40         7.38 o
 -10   1   5       5745.27       5924.27       149.71 o
  -9   1   5        463.39        490.26        13.71 o
  -8   1   5        809.32        836.08        22.14 o
  -7   1   5       3005.60       2793.97        53.77 o
  -6   1   5        226.01        219.30         5.27 o
  -5   1   5      17322.95      16322.07       290.99 o
  -4   1   5       9727.46       9027.16       186.62 o
  -3   1   5      45809.62      42494.72       809.72 o
  -2   1   5       3039.49       2830.87        54.83 o
  -1   1   5       6366.01       5854.69       121.25 o
   0   1   5      49312.23      45205.41      1017.43 o
   1   1   5       1114.52       1041.68        23.20 o
   2   1   5         95.65         76.97         3.16 o
   3   1   5          7.34          8.43         2.11 o
   4   1   5        808.90        610.46        14.76 o
   5   1   5        113.71        114.92         5.27 o
   6   1   5         82.63         66.42         4.22 o
   7   1   5         80.57         67.48         5.27 o
   8   1   5        894.01        917.27        21.09 o
   9   1   5       2828.24       3065.99        80.13 o
  10   1   5       1220.85       1255.71        24.25 o
  11   1   5        532.80        528.22        10.54 o
  12   1   5        318.89        311.03         7.38 o
  13   1   5        254.68        245.66         7.38 o
  14   1   5          2.95          6.33         3.16 o
  15   1   5         12.22         13.71         4.22 o
  16   1   5         19.84         20.03         4.22 o
  17   1   5         54.33         64.31         5.27 o
  18   1   5         55.10         56.93         5.27 o
  19   1   5         36.57         43.23         4.22 o
  20   1   5          0.64          0.00         2.11 o
  21   1   5         46.99         46.39         6.33 o
 -22   2   5          9.77         15.81         2.11 o
 -21   2   5        300.80        283.61         7.38 o
 -20   2   5          1.69          2.11         2.11 o
 -19   2   5        365.72        337.39        10.54 o
 -18   2   5        288.59        284.67         7.38 o
 -17   2   5       1522.31       1488.71        28.47 o
 -16   2   5        651.49        675.82        20.03 o
 -15   2   5          0.10          2.11         2.11 o
 -14   2   5       1828.99       1838.75        29.52 o
 -13   2   5         53.72         55.88         3.16 o
 -12   2   5         10.53         15.81         2.11 o
 -11   2   5        135.44        128.63         5.27 o
 -10   2   5        887.80        839.25        17.92 o
  -9   2   5         38.16         32.68         3.16 o
  -8   2   5       3534.19       3819.83        99.11 o
  -7   2   5       4445.06       4512.53       115.98 o
  -6   2   5       3001.02       3231.52        68.53 o
  -5   2   5        711.96        666.34        16.87 o
  -4   2   5        245.80        260.42         8.43 o
  -3   2   5        305.44        306.81         8.43 o
  -2   2   5       2086.03       1997.95        40.06 o
  -1   2   5        485.79        441.76         9.49 o
   0   2   5        320.06        366.91         8.43 o
   1   2   5         48.35         60.10         3.16 o
   2   2   5          2.93          7.38         2.11 o
   3   2   5       2235.78       2230.96        52.72 o
   4   2   5        230.60        240.39         8.43 o
   5   2   5       7820.30       8417.76       191.89 o
   6   2   5        186.00        198.21         7.38 o
   7   2   5         28.73         13.71         3.16 o
   8   2   5         32.08         30.58         3.16 o
   9   2   5        108.87        106.49         4.22 o
  10   2   5       1039.33       1025.86        17.92 o
  11   2   5         94.96         89.62         3.16 o
  12   2   5        247.41        223.52         7.38 o
  13   2   5        586.24        577.77        15.81 o
  14   2   5         18.23         12.65         3.16 o
  15   2   5        478.23        507.13        14.76 o
  16   2   5        109.81        124.41         7.38 o
  17   2   5          1.81          3.16         3.16 o
  18   2   5        214.97        206.65         9.49 o
  19   2   5        335.87        327.90        11.60 o
  20   2   5        198.05        180.29         7.38 o
 -21   3   5        183.70        164.48         6.33 o
 -20   3   5         24.57         20.03         6.33 o
 -19   3   5         46.10         32.68         6.33 o
 -18   3   5         40.24         53.77         6.33 o
 -17   3   5          3.41          3.16         5.27 o
 -16   3   5         37.09         44.28         5.27 o
 -15   3   5        182.95        182.40        11.60 o
 -14   3   5        179.33        181.34         8.43 o
 -13   3   5       4281.35       4101.34       103.32 o
 -12   3   5         39.62         37.96         4.22 o
 -11   3   5       1613.02       1595.20        32.68 o
 -10   3   5         75.38         97.00         5.27 o
  -9   3   5        105.80        105.43         5.27 o
  -8   3   5       1302.58       1324.24        26.36 o
  -7   3   5         29.50         40.06         3.16 o
  -6   3   5       1258.79       1253.60        27.41 o
  -5   3   5        109.43        140.23         7.38 o
  -4   3   5         35.20         37.96         4.22 o
  -3   3   5         69.59         55.88         5.27 o
  -2   3   5        513.07        501.86        14.76 o
  -1   3   5       3047.79       3037.52        72.75 o
   0   3   5       9475.84       9997.15       256.20 o
   1   3   5        138.84        151.82         8.43 o
   2   3   5       1754.34       1999.01        63.26 o
   3   3   5         11.84         15.81         4.22 o
   4   3   5        503.97        587.26        18.98 o
   5   3   5        163.08        164.48         6.33 o
   6   3   5          5.59         11.60         2.11 o
   7   3   5        954.26        922.54        17.92 o
   8   3   5          1.84          4.22         2.11 o
   9   3   5        499.61        533.49        12.65 o
  10   3   5        183.56        215.08         7.38 o
  11   3   5       1957.22       1951.56        41.12 o
  12   3   5        298.61        324.73        12.65 o
  13   3   5        210.54        200.32         9.49 o
  14   3   5        956.64        959.44        27.41 o
  15   3   5        713.04        697.97        25.30 o
  16   3   5        112.49        117.03         9.49 o
  17   3   5        455.30        459.69        17.92 o
  18   3   5         76.13         92.78         7.38 o
 -19   4   5          1.70         11.60         5.27 o
 -18   4   5        125.77        130.74         7.38 o
 -17   4   5        298.43        294.16        12.65 o
 -16   4   5          3.56          4.22         4.22 o
 -15   4   5         33.16         48.50         6.33 o
 -14   4   5        312.36        287.83        11.60 o
 -13   4   5        276.29        264.64        13.71 o
 -12   4   5        268.75        287.83        14.76 o
 -11   4   5         46.98         52.72         5.27 o
 -10   4   5        138.53        132.85         7.38 o
  -9   4   5       1710.20       1726.99        42.17 o
  -8   4   5        102.61         86.45         6.33 o
  -7   4   5         95.22        121.25         6.33 o
  -6   4   5         56.57         51.66         4.22 o
  -5   4   5        624.84        642.09        14.76 o
  -4   4   5         88.58         99.11         5.27 o
  -3   4   5          0.62          2.11         3.16 o
  -2   4   5        300.19        246.71         9.49 o
  -1   4   5          0.78          3.16         3.16 o
   0   4   5        319.54        303.65        10.54 o
   1   4   5         23.50         28.47         5.27 o
   2   4   5          3.25          2.11         3.16 o
   3   4   5       1297.03       1275.74        29.52 o
   4   4   5         53.67         64.31         6.33 o
   5   4   5        503.53        488.15        14.76 o
   6   4   5        170.34        167.64         8.43 o
   7   4   5         64.15         65.37         5.27 o
   8   4   5        104.78        112.81         7.38 o
   9   4   5        163.55        158.15         8.43 o
  10   4   5        116.19        122.30         7.38 o
  11   4   5          2.18          1.05         5.27 o
  12   4   5         39.74         65.37         8.43 o
  13   4   5         32.52         37.96         6.33 o
  14   4   5         16.13         10.54         3.16 o
  15   4   5         30.53         47.44         6.33 o
  16   4   5          8.07          6.33         4.22 o
 -15   5   5        148.30        146.55        11.60 o
 -14   5   5          7.88          5.27         5.27 o
 -13   5   5        114.21        110.70         8.43 o
 -12   5   5          9.03         11.60         5.27 o
 -11   5   5          1.29          4.22         4.22 o
 -10   5   5        202.99        189.78        13.71 o
  -9   5   5        389.67        376.40        14.76 o
  -8   5   5        156.67        144.44         9.49 o
  -7   5   5         11.73         11.60         4.22 o
  -6   5   5        119.66        111.76        11.60 o
  -5   5   5          2.51          3.16         3.16 o
  -4   5   5          8.77         11.60         4.22 o
  -3   5   5        349.48        338.44        13.71 o
  -2   5   5         56.42         43.23         6.33 o
  -1   5   5          1.78          1.05         4.22 o
   0   5   5       1949.53       1873.54        50.61 o
   1   5   5          3.61          8.43         5.27 o
   2   5   5       1873.06       1915.72        50.61 o
   3   5   5          0.00          0.00         3.16 o
   4   5   5         80.86         59.04         7.38 o
   5   5   5         98.76         99.11         8.43 o
   6   5   5        106.70         84.35         9.49 o
   7   5   5        156.42        160.26        12.65 o
   8   5   5        107.54         88.56         7.38 o
   9   5   5         88.47         83.29         7.38 o
  10   5   5         13.42         17.92         5.27 o
  11   5   5          0.93          6.33         4.22 o
  12   5   5        138.64        131.79         9.49 o
  13   5   5          7.16          6.33         4.22 o
 -10   6   5         47.82         45.34         8.43 o
  -9   6   5        299.01        314.19        21.09 o
  -8   6   5         42.45         60.10        10.54 o
  -7   6   5        170.13        133.90         9.49 o
  -6   6   5        152.96        153.93        10.54 o
  -5   6   5        467.53        494.48        17.92 o
  -4   6   5         98.04        100.16         8.43 o
  -3   6   5         25.90         18.98         5.27 o
  -2   6   5          0.42          1.05         4.22 o
  -1   6   5        110.47        152.88        10.54 o
   0   6   5        278.17        261.47        15.81 o
   1   6   5         46.77         53.77         8.43 o
   2   6   5        397.89        413.30        16.87 o
   3   6   5        262.41        241.44        11.60 o
   4   6   5         97.09        101.22         8.43 o
   5   6   5        182.77        176.07         9.49 o
   6   6   5         37.03         45.34         5.27 o
   7   6   5         24.54         21.09         4.22 o
   8   6   5         24.83         32.68         7.38 o
 -24   0   6         72.07         62.21        10.54 o
 -23   0   6        287.24        276.23         9.49 o
 -22   0   6        213.81        197.16         8.43 o
 -21   0   6          0.37          1.05         2.11 o
 -20   0   6          0.04          5.27         3.16 o
 -19   0   6         18.51         22.14         3.16 o
 -18   0   6        191.20        164.48         5.27 o
 -17   0   6          5.71         11.60         2.11 o
 -16   0   6         40.85         41.12         4.22 o
 -15   0   6        415.10        389.05        10.54 o
 -14   0   6       1748.72       1847.18        50.61 o
 -13   0   6        347.34        390.10        13.71 o
 -12   0   6        333.03        415.41        17.92 o
 -11   0   6       2624.24       2780.27        82.24 o
 -10   0   6        575.80        597.80        23.20 o
  -9   0   6         63.57         76.97        10.54 o
  -8   0   6       2413.94       2061.21        61.15 o
  -7   0   6       3396.63       3239.95        94.89 o
  -6   0   6      18280.74      17269.91       501.86 o
  -5   0   6       6412.12       5846.25       169.75 o
  -4   0   6     113664.16     105432.89      2667.45 o
  -3   0   6       4262.71       3619.51       105.43 o
  -2   0   6      29195.05      27158.46       788.64 o
  -1   0   6       9043.07       8476.80       301.54 o
   0   0   6      27462.32      25825.79       751.74 o
   1   0   6         23.87         17.92         3.16 o
   2   0   6       2051.28       1866.16        48.50 o
   3   0   6       4559.41       4322.75       110.70 o
   4   0   6       7572.17       7593.28       192.94 o
   5   0   6       1456.45       1512.96        46.39 o
   6   0   6       2386.86       2655.85        80.13 o
   7   0   6        983.23       1146.06        36.90 o
   8   0   6       1625.34       1983.19        61.15 o
   9   0   6        390.70        384.83        12.65 o
  10   0   6        273.52        292.05        10.54 o
  11   0   6         31.38         28.47         4.22 o
  12   0   6         43.69         42.17         4.22 o
  13   0   6       4049.78       4044.41       105.43 o
  14   0   6       1152.85       1137.62        39.01 o
  15   0   6       2414.25       2369.08        74.86 o
  16   0   6          3.13          3.16         5.27 o
  17   0   6        246.18        224.57        13.71 o
  18   0   6        227.94        231.95        12.65 o
  19   0   6         28.58         34.79         6.33 o
  20   0   6          1.90          7.38         4.22 o
  21   0   6        327.30        363.74        23.20 o
 -24   1   6         40.12         42.17         3.16 o
 -23   1   6        130.14        126.52         6.33 o
 -22   1   6         64.50         67.48         3.16 o
 -21   1   6         76.97         71.69         4.22 o
 -20   1   6        125.36        130.74         4.22 o
 -19   1   6          1.44          1.05         2.11 o
 -18   1   6        423.62        422.79        10.54 o
 -17   1   6         19.08         11.60         2.11 o
 -16   1   6          3.54          6.33         2.11 o
 -15   1   6        252.71        248.82         6.33 o
 -14   1   6        428.47        469.18         9.49 o
 -13   1   6        271.63        326.84         7.38 o
 -12   1   6        801.81        778.09        25.30 o
 -11   1   6        345.79        367.96        12.65 o
 -10   1   6       4038.50       4159.33       105.43 o
  -9   1   6        132.05        129.68         5.27 o
  -8   1   6       1301.47       1317.91        34.79 o
  -7   1   6        928.34        867.71        18.98 o
  -6   1   6        325.42        323.68         7.38 o
  -5   1   6       2655.13       2385.95        46.39 o
  -4   1   6          4.67          8.43         1.05 o
  -3   1   6        781.59        715.89        15.81 o
  -2   1   6      13275.64      12511.72       210.87 o
  -1   1   6       3319.28       3157.71        61.15 o
   0   1   6      22665.71      20578.39       422.79 o
   1   1   6       1527.77       1429.67        30.58 o
   2   1   6        501.82        460.74        10.54 o
   3   1   6       1924.02       1899.90        37.96 o
   4   1   6          5.93          5.27         2.11 o
   5   1   6       4120.60       4216.26        97.00 o
   6   1   6         13.69          6.33         2.11 o
   7   1   6        972.59       1048.00        26.36 o
   8   1   6        131.84        149.71         6.33 o
   9   1   6        363.07        371.12         8.43 o
  10   1   6        614.18        605.18        11.60 o
  11   1   6        575.30        565.12        10.54 o
  12   1   6        860.47        798.13        15.81 o
  13   1   6        852.51        817.10        17.92 o
  14   1   6       1032.43       1088.07        27.41 o
  15   1   6         19.61          7.38         4.22 o
  16   1   6         12.93         20.03         4.22 o
  17   1   6        248.73        236.17         9.49 o
  18   1   6         78.77         87.51         6.33 o
  19   1   6          1.84          2.11         3.16 o
  20   1   6         90.93        100.16         5.27 o
 -23   2   6        168.33        161.31        12.65 o
 -22   2   6        197.94        202.43         6.33 o
 -21   2   6          0.70          4.22         2.11 o
 -20   2   6          0.30          1.05         2.11 o
 -19   2   6         24.78         21.09         3.16 o
 -18   2   6       1639.42       1581.49        28.47 o
 -17   2   6        145.18        145.50         6.33 o
 -16   2   6        212.65        210.87         7.38 o
 -15   2   6         24.10         23.20         2.11 o
 -14   2   6        301.95        308.92         7.38 o
 -13   2   6       1928.35       1918.88        32.68 o
 -12   2   6        811.41        854.01        16.87 o
 -11   2   6       2838.95       2791.86        60.10 o
 -10   2   6          0.41          1.05         1.05 o
  -9   2   6         81.27         94.89         5.27 o
  -8   2   6       1359.86       1301.04        35.85 o
  -7   2   6       7609.02       8003.41       203.49 o
  -6   2   6       1468.95       1692.20        36.90 o
  -5   2   6        902.60        882.47        22.14 o
  -4   2   6       3290.90       3313.76        76.97 o
  -3   2   6        491.65        449.14        12.65 o
  -2   2   6         84.92         81.18         4.22 o
  -1   2   6       1447.92       1402.26        26.36 o
   0   2   6         19.11         23.20         2.11 o
   1   2   6         34.58         50.61         3.16 o
   2   2   6       1422.34       1278.90        26.36 o
   3   2   6        815.88        825.54        21.09 o
   4   2   6       2825.48       2858.29        67.48 o
   5   2   6        242.32        268.85         9.49 o
   6   2   6       1658.25       1881.98        45.34 o
   7   2   6        286.79        299.43        10.54 o
   8   2   6        288.62        354.25         8.43 o
   9   2   6        226.01        219.30         5.27 o
  10   2   6        595.35        635.76        12.65 o
  11   2   6         33.45         48.50         4.22 o
  12   2   6         71.55         73.80         6.33 o
  13   2   6       1801.83       1744.91        41.12 o
  14   2   6        302.31        307.86        10.54 o
  15   2   6         54.72         52.72         5.27 o
  16   2   6        416.66        404.86        12.65 o
  17   2   6        105.73        113.87         7.38 o
  18   2   6         51.51         66.42         5.27 o
  19   2   6          0.25          0.00         3.16 o
  20   2   6          6.66         10.54         4.22 o
 -22   3   6         12.03          8.43         3.16 o
 -21   3   6         36.81         62.21         5.27 o
 -20   3   6         99.08        106.49        10.54 o
 -19   3   6        449.31        472.34        18.98 o
 -18   3   6         25.64         32.68         4.22 o
 -17   3   6        609.76        608.35        18.98 o
 -16   3   6       1647.43       1559.35        50.61 o
 -15   3   6        385.07        396.43        16.87 o
 -14   3   6        659.62        624.16        20.03 o
 -13   3   6        402.31        390.10        13.71 o
 -12   3   6         11.60          8.43         3.16 o
 -11   3   6          2.93          1.05         2.11 o
 -10   3   6         16.92         15.81         3.16 o
  -9   3   6          6.14          5.27         2.11 o
  -8   3   6         78.57         64.31         4.22 o
  -7   3   6        535.15        567.23        12.65 o
  -6   3   6         15.67         14.76         3.16 o
  -5   3   6        230.56        190.83         8.43 o
  -4   3   6        257.53        262.53         8.43 o
  -3   3   6        478.26        540.87        15.81 o
  -2   3   6        190.69        237.22         9.49 o
  -1   3   6        534.89        611.51        20.03 o
   0   3   6        908.19        924.65        32.68 o
   1   3   6        117.60        119.14         8.43 o
   2   3   6          0.02          3.16         4.22 o
   3   3   6       1473.13       1641.59        46.39 o
   4   3   6         50.58         64.31         5.27 o
   5   3   6         44.40         46.39         4.22 o
   6   3   6         10.67          9.49         2.11 o
   7   3   6         11.21         14.76         2.11 o
   8   3   6        412.41        418.57        10.54 o
   9   3   6        851.67        856.12        16.87 o
  10   3   6        240.14        238.28         8.43 o
  11   3   6          5.38          5.27         3.16 o
  12   3   6         10.66          7.38         4.22 o
  13   3   6          2.21          3.16         3.16 o
  14   3   6         74.72         61.15         6.33 o
  15   3   6        232.13        223.52        11.60 o
  16   3   6        179.69        184.51        10.54 o
  17   3   6         21.78         23.20         5.27 o
  18   3   6          9.04         30.58         4.22 o
 -19   4   6        180.64        173.96        12.65 o
 -18   4   6        166.78        163.42         8.43 o
 -17   4   6        153.27        165.53         9.49 o
 -16   4   6         42.17         51.66         6.33 o
 -15   4   6        270.86        257.26        12.65 o
 -14   4   6        236.40        233.01        11.60 o
 -13   4   6          1.05          0.00         3.16 o
 -12   4   6         66.80         72.75         8.43 o
 -11   4   6        322.58        284.67        11.60 o
 -10   4   6        802.36        867.71        23.20 o
  -9   4   6        501.83        595.70        17.92 o
  -8   4   6       1997.02       1947.35        47.44 o
  -7   4   6       1277.11       1284.17        25.30 o
  -6   4   6       1354.02       1323.18        25.30 o
  -5   4   6         24.95         30.58         3.16 o
  -4   4   6       1863.16       1818.72        35.85 o
  -3   4   6         32.77         41.12         5.27 o
  -2   4   6        145.58        156.04         8.43 o
  -1   4   6         98.86        142.33         8.43 o
   0   4   6        460.41        483.94        14.76 o
   1   4   6         33.37         42.17         5.27 o
   2   4   6         33.83         29.52         4.22 o
   3   4   6        116.41        121.25         7.38 o
   4   4   6          2.82          3.16         3.16 o
   5   4   6        131.99        150.77         9.49 o
   6   4   6          1.39          5.27         3.16 o
   7   4   6         24.13         26.36         4.22 o
   8   4   6        360.79        344.77        11.60 o
   9   4   6        406.77        385.88        13.71 o
  10   4   6        569.65        591.48        20.03 o
  11   4   6        429.16        418.57        18.98 o
  12   4   6        122.13        124.41        10.54 o
  13   4   6          2.45          2.11         4.22 o
  14   4   6         23.91         14.76         5.27 o
  15   4   6         25.14         22.14         6.33 o
  16   4   6         52.80         55.88        10.54 o
 -16   5   6         44.73         45.34         6.33 o
 -15   5   6          0.08          0.00         3.16 o
 -14   5   6          4.31          2.11         5.27 o
 -13   5   6          0.82          1.05         4.22 o
 -12   5   6        105.51        108.60         9.49 o
 -11   5   6         98.89        101.22         9.49 o
 -10   5   6         40.31         39.01         7.38 o
  -9   5   6         24.49         14.76         4.22 o
  -8   5   6         61.32         56.93         6.33 o
  -7   5   6        144.07        153.93        10.54 o
  -6   5   6          0.04          3.16         4.22 o
  -5   5   6        314.68        322.62        13.71 o
  -4   5   6         18.93         30.58         5.27 o
  -3   5   6        272.73        261.47        11.60 o
  -2   5   6       1923.48       1733.32        45.34 o
  -1   5   6        271.08        260.42        12.65 o
   0   5   6        208.73        235.12        13.71 o
   1   5   6        890.05        917.27        31.63 o
   2   5   6         14.55         14.76         5.27 o
   3   5   6        118.21         97.00         9.49 o
   4   5   6         14.41         13.71         5.27 o
   5   5   6        119.33        146.55        11.60 o
   6   5   6          6.66          3.16         4.22 o
   7   5   6          5.71          2.11         4.22 o
   8   5   6         81.16         62.21         7.38 o
   9   5   6         25.08         26.36         4.22 o
  10   5   6         53.20         52.72         7.38 o
  11   5   6        167.72        165.53        10.54 o
  12   5   6        249.96        236.17        11.60 o
 -10   6   6          0.82          0.00         5.27 o
  -9   6   6         17.59         27.41         7.38 o
  -8   6   6          5.17          6.33         6.33 o
  -7   6   6        173.45        160.26         9.49 o
  -6   6   6         34.78         42.17         6.33 o
  -5   6   6          5.02          4.22         3.16 o
  -4   6   6          1.27          5.27         4.22 o
  -3   6   6         39.79         45.34         6.33 o
  -2   6   6        701.56        709.56        24.25 o
  -1   6   6        140.00        142.33        10.54 o
   0   6   6        150.02        159.20        12.65 o
   1   6   6        246.86        243.55        14.76 o
   2   6   6          4.56          7.38         4.22 o
   3   6   6         20.07         20.03         4.22 o
   4   6   6         70.62         68.53         6.33 o
   5   6   6         76.04         69.59         6.33 o
   6   6   6          9.75          9.49         3.16 o
   7   6   6         45.79         60.10        10.54 o
   8   6   6         35.05         39.01         7.38 o
 -24   1   7         78.24         70.64         3.16 o
 -23   1   7        272.53        254.09         8.43 o
 -22   1   7       1213.10       1154.49        28.47 o
 -21   1   7          4.22          4.22         2.11 o
 -20   1   7         82.31         74.86         3.16 o
 -19   1   7        202.16        186.62         6.33 o
 -18   1   7        871.91        933.08        21.09 o
 -17   1   7        125.79        148.66         6.33 o
 -16   1   7        209.39        201.38         6.33 o
 -15   1   7       2286.98       2294.22        42.17 o
 -14   1   7         28.89         35.85         2.11 o
 -13   1   7         26.93         33.74         2.11 o
 -12   1   7       2171.90       2131.85        64.31 o
 -11   1   7         10.34         23.20         2.11 o
 -10   1   7          0.36          0.00         1.05 o
  -9   1   7         68.10         57.99         3.16 o
  -8   1   7         50.75         49.55         3.16 o
  -7   1   7       6101.80       5858.91       121.25 o
  -6   1   7        925.91        841.35        17.92 o
  -5   1   7       9922.82       9739.89       185.56 o
  -4   1   7      10813.10      10214.34       210.87 o
  -3   1   7      25207.41      23992.31       456.52 o
  -2   1   7        468.33        441.76         9.49 o
  -1   1   7      11649.53      10564.38       201.38 o
   0   1   7       9871.17       9111.51       173.96 o
   1   1   7       2908.55       2743.36        50.61 o
   2   1   7         13.67          9.49         2.11 o
   3   1   7         78.99         79.07         4.22 o
   4   1   7        419.53        346.87        10.54 o
   5   1   7          4.05          7.38         2.11 o
   6   1   7       2087.88       2275.24        53.77 o
   7   1   7         46.27         44.28         4.22 o
   8   1   7        626.68        647.36        17.92 o
   9   1   7        694.27        662.12        13.71 o
  10   1   7         83.69         98.05         4.22 o
  11   1   7        211.97        205.59         5.27 o
  12   1   7       2151.76       2069.65        32.68 o
  13   1   7       1746.89       1739.64        35.85 o
  14   1   7        661.60        704.29        18.98 o
  15   1   7        620.15        634.71        17.92 o
  16   1   7         80.46         68.53         6.33 o
  17   1   7        155.98        181.34         8.43 o
  18   1   7          1.12          3.16         3.16 o
  19   1   7          4.90          6.33         3.16 o
  20   1   7          1.50          2.11         2.11 o
 -23   2   7          1.22          8.43         4.22 o
 -22   2   7        458.97        455.47        12.65 o
 -21   2   7        366.84        357.42         8.43 o
 -20   2   7         40.97         41.12         4.22 o
 -19   2   7          0.34          4.22         3.16 o
 -18   2   7         15.74         16.87         3.16 o
 -17   2   7        288.06        272.02         7.38 o
 -16   2   7       1487.12       1437.05        26.36 o
 -15   2   7        148.48        145.50         5.27 o
 -14   2   7        131.50        132.85         4.22 o
 -13   2   7         75.36         98.05         3.16 o
 -12   2   7        223.72        231.95         5.27 o
 -11   2   7        825.16        798.13        21.09 o
 -10   2   7         81.94         76.97         3.16 o
  -9   2   7       1024.64       1026.92        28.47 o
  -8   2   7         81.38        147.61         6.33 o
  -7   2   7        228.45        225.63         6.33 o
  -6   2   7      10001.62      10723.58       222.46 o
  -5   2   7         50.42         54.83         4.22 o
  -4   2   7        555.42        693.75        17.92 o
  -3   2   7         43.74         40.06         3.16 o
  -2   2   7        257.28        267.80         6.33 o
  -1   2   7        708.88        715.89        14.76 o
   0   2   7       1241.45       1293.66        27.41 o
   1   2   7       1058.87       1035.35        22.14 o
   2   2   7          0.11          1.05         2.11 o
   3   2   7        594.01        600.97        16.87 o
   4   2   7          6.17          3.16         2.11 o
   5   2   7        850.07        952.06        24.25 o
   6   2   7        205.69        184.51         7.38 o
   7   2   7       1021.16       1017.43        23.20 o
   8   2   7        321.50        352.15         7.38 o
   9   2   7          0.04          3.16         2.11 o
  10   2   7        372.60        397.48         8.43 o
  11   2   7       1510.85       1520.34        25.30 o
  12   2   7        233.89        233.01         9.49 o
  13   2   7        164.20        167.64         8.43 o
  14   2   7        108.23        117.03         6.33 o
  15   2   7         51.02         46.39         6.33 o
  16   2   7        305.63        294.16        11.60 o
  17   2   7         33.89         39.01         5.27 o
  18   2   7         51.23         54.83         5.27 o
  19   2   7        136.65        128.63         6.33 o
 -22   3   7         21.57         37.96         3.16 o
 -21   3   7        320.39        328.95        12.65 o
 -20   3   7         16.36         22.14         5.27 o
 -19   3   7        226.04        228.79        12.65 o
 -18   3   7        789.00        758.06        21.09 o
 -17   3   7       1916.58       1829.26        47.44 o
 -16   3   7          1.41          4.22         4.22 o
 -15   3   7       2750.01       2827.71        87.51 o
 -14   3   7        505.90        481.83        20.03 o
 -13   3   7        164.28        166.58         7.38 o
 -12   3   7       2329.31       2147.67        43.23 o
 -11   3   7        817.13        816.05        18.98 o
 -10   3   7        245.25        239.33         7.38 o
  -9   3   7         17.01         16.87         2.11 o
  -8   3   7        523.82        579.88        12.65 o
  -7   3   7         16.93         12.65         2.11 o
  -6   3   7        369.89        423.84        11.60 o
  -5   3   7       3104.81       3226.25        75.91 o
  -4   3   7         12.63         13.71         3.16 o
  -3   3   7         56.26         67.48         5.27 o
  -2   3   7       1860.45       1993.74        48.50 o
  -1   3   7        711.54        741.19        23.20 o
   0   3   7        317.09        272.02        13.71 o
   1   3   7       1520.06       1575.17        63.26 o
   2   3   7        984.65       1085.96        36.90 o
   3   3   7        275.95        280.45        11.60 o
   4   3   7       1085.13       1159.76        26.36 o
   5   3   7        181.89        191.89         7.38 o
   6   3   7         11.17          7.38         3.16 o
   7   3   7          0.04          4.22         2.11 o
   8   3   7        113.76        114.92         5.27 o
   9   3   7        573.11        532.44        13.71 o
  10   3   7        142.17        141.28         6.33 o
  11   3   7        215.67        230.90         8.43 o
  12   3   7         71.47         84.35         7.38 o
  13   3   7         82.29         85.40         7.38 o
  14   3   7         67.06         61.15         5.27 o
  15   3   7        381.15        373.23        15.81 o
  16   3   7          1.95          8.43         4.22 o
  17   3   7          5.66          6.33         4.22 o
  18   3   7         96.29        129.68         8.43 o
 -19   4   7         44.83         46.39         7.38 o
 -18   4   7         26.24         31.63         4.22 o
 -17   4   7        313.75        308.92        12.65 o
 -16   4   7          1.82          3.16         4.22 o
 -15   4   7        142.46        178.18        14.76 o
 -14   4   7          0.01          3.16         3.16 o
 -13   4   7        741.91        723.27        22.14 o
 -12   4   7        138.63        134.95         9.49 o
 -11   4   7        290.19        302.59        12.65 o
 -10   4   7        831.68        782.31        21.09 o
  -9   4   7        237.76        222.46         9.49 o
  -8   4   7        108.16        109.65         7.38 o
  -7   4   7        199.11        192.94         7.38 o
  -6   4   7        836.53        771.77        16.87 o
  -5   4   7          0.76          4.22         3.16 o
  -4   4   7         42.89         35.85         4.22 o
  -3   4   7        158.79        168.69         8.43 o
  -2   4   7          9.72          9.49         3.16 o
  -1   4   7        206.69        182.40         9.49 o
   0   4   7        248.19        258.31        10.54 o
   1   4   7         47.07         48.50         5.27 o
   2   4   7         56.86         65.37         5.27 o
   3   4   7         49.84         43.23         5.27 o
   4   4   7         57.15         60.10         6.33 o
   5   4   7        198.33        212.97        10.54 o
   6   4   7        197.92        211.92        10.54 o
   7   4   7         39.03         30.58         4.22 o
   8   4   7        207.38        230.90         9.49 o
   9   4   7         69.57         85.40         6.33 o
  10   4   7        602.26        618.89        21.09 o
  11   4   7        194.16        191.89        12.65 o
  12   4   7        273.58        260.42        13.71 o
  13   4   7         17.91         16.87         5.27 o
  14   4   7         37.03         51.66         5.27 o
  15   4   7         56.20         67.48         7.38 o
 -16   5   7         18.95         39.01         6.33 o
 -15   5   7        117.36        133.90         8.43 o
 -14   5   7         25.15         24.25         7.38 o
 -13   5   7          1.86          0.00         4.22 o
 -12   5   7        518.07        491.32        20.03 o
 -11   5   7          1.06          3.16         4.22 o
 -10   5   7          2.92          4.22         5.27 o
  -9   5   7         30.91         40.06         5.27 o
  -8   5   7        283.29        265.69        11.60 o
  -7   5   7         98.02        109.65         8.43 o
  -6   5   7          8.86         10.54         5.27 o
  -5   5   7          0.18          2.11         4.22 o
  -4   5   7         39.61         32.68         5.27 o
  -3   5   7         68.29         68.53         7.38 o
  -2   5   7        863.43        859.28        26.36 o
  -1   5   7       1228.60       1179.79        33.74 o
   0   5   7         58.75         53.77         7.38 o
   1   5   7        149.60        146.55        11.60 o
   2   5   7         26.17         28.47         6.33 o
   3   5   7        216.29        246.71        13.71 o
   4   5   7         29.22         29.52         6.33 o
   5   5   7         16.31         22.14         5.27 o
   6   5   7          0.30          0.00         4.22 o
   7   5   7          2.26          0.00         4.22 o
   8   5   7          9.45          5.27         4.22 o
   9   5   7        554.28        492.37        16.87 o
  10   5   7         68.55         56.93         7.38 o
  11   5   7          0.03          2.11         4.22 o
  12   5   7        325.45        327.90        20.03 o
 -10   6   7          0.11          0.00         4.22 o
  -9   6   7         17.42         21.09         7.38 o
  -8   6   7         90.07         82.24        11.60 o
  -7   6   7         83.13         78.02         7.38 o
  -6   6   7        231.66        185.56        11.60 o
  -5   6   7          0.40          4.22         3.16 o
  -4   6   7        346.24        393.26        15.81 o
  -3   6   7          4.25          4.22         4.22 o
  -2   6   7         23.09         24.25         5.27 o
  -1   6   7        293.04        264.64        12.65 o
   0   6   7          6.40          9.49         5.27 o
   1   6   7        111.18        115.98        10.54 o
   2   6   7         11.15         11.60         4.22 o
   3   6   7         70.18         84.35         7.38 o
   4   6   7        103.42        113.87         8.43 o
   5   6   7          6.30          6.33         3.16 o
   6   6   7         92.41         95.94         7.38 o
   7   6   7          4.34          4.22         5.27 o
 -24   0   8        276.79        230.90        17.92 o
 -23   0   8       1180.49       1148.16        56.93 o
 -22   0   8        219.73        226.68         8.43 o
 -21   0   8         27.63         22.14         3.16 o
 -20   0   8        297.52        246.71         9.49 o
 -19   0   8       1247.92       1115.48        28.47 o
 -18   0   8        213.57        225.63        10.54 o
 -17   0   8       1476.95       1437.05        50.61 o
 -16   0   8        603.28        635.76        18.98 o
 -15   0   8        878.03        862.44        46.39 o
 -14   0   8       1015.90       1035.35        36.90 o
 -13   0   8       1681.16       1609.96        45.34 o
 -12   0   8        133.72        119.14         7.38 o
 -11   0   8       3219.69       3427.62       122.30 o
 -10   0   8       1384.81       1438.10        43.23 o
  -9   0   8          2.35          8.43         2.11 o
  -8   0   8       1392.28       1352.70        40.06 o
  -7   0   8       2325.22       2209.87        56.93 o
  -6   0   8        326.25        240.39        10.54 o
  -5   0   8       1642.77       1485.55        44.28 o
  -4   0   8      21557.77      20144.01       585.15 o
  -3   0   8      16393.79      14930.35       532.44 o
  -2   0   8        893.29        863.50        27.41 o
  -1   0   8       3627.57       3400.21       100.16 o
   0   0   8       5071.26       4451.38       113.87 o
   1   0   8       3502.34       3255.77        83.29 o
   2   0   8        806.67        796.02        22.14 o
   3   0   8        321.23        301.54         9.49 o
   4   0   8        447.25        484.99        16.87 o
   5   0   8        473.11        509.24        17.92 o
   6   0   8       5936.13       6595.88       195.05 o
   7   0   8        366.08        409.08        15.81 o
   8   0   8       3511.63       3312.70       100.16 o
   9   0   8       2479.80       2502.98        63.26 o
  10   0   8          9.74         17.92         3.16 o
  11   0   8        220.38        216.14         8.43 o
  12   0   8         69.26         76.97         6.33 o
  13   0   8        148.01        120.19         7.38 o
  14   0   8          1.74          5.27         5.27 o
  15   0   8        733.21        732.76        28.47 o
  16   0   8        603.62        559.85        23.20 o
  17   0   8        188.89        166.58        11.60 o
  18   0   8         40.40         51.66         7.38 o
  19   0   8        196.40        199.27        11.60 o
  20   0   8        170.53        158.15         8.43 o
 -24   1   8        125.30        130.74         5.27 o
 -23   1   8         92.11         89.62         5.27 o
 -22   1   8        448.29        431.22        12.65 o
 -21   1   8        279.16        285.72         8.43 o
 -20   1   8         10.19         14.76         2.11 o
 -19   1   8        325.82        321.57         8.43 o
 -18   1   8         22.87         34.79         4.22 o
 -17   1   8        536.16        522.95        15.81 o
 -16   1   8          6.00          5.27         2.11 o
 -15   1   8        247.20        208.76         7.38 o
 -14   1   8        276.61        297.32         7.38 o
 -13   1   8        238.73        227.74         5.27 o
 -12   1   8        141.46        128.63         5.27 o
 -11   1   8         61.86         74.86         4.22 o
 -10   1   8       3403.89       3563.63       105.43 o
  -9   1   8       2182.62       2247.83        67.48 o
  -8   1   8       1201.50       1204.04        31.63 o
  -7   1   8       2119.35       2051.72        43.23 o
  -6   1   8       3650.41       3424.46        71.69 o
  -5   1   8       9529.24       9081.99       173.96 o
  -4   1   8        126.95        133.90         4.22 o
  -3   1   8         13.57         12.65         2.11 o
  -2   1   8       6820.11       6370.25       122.30 o
  -1   1   8        423.80        367.96         8.43 o
   0   1   8       7505.34       6988.09       125.47 o
   1   1   8       2854.96       2656.91        48.50 o
   2   1   8       1821.37       1647.92        30.58 o
   3   1   8        204.21        192.94         7.38 o
   4   1   8       2817.63       3083.91        71.69 o
   5   1   8      10650.35      11201.19       255.15 o
   6   1   8        798.05        871.93        22.14 o
   7   1   8        449.66        455.47        13.71 o
   8   1   8         57.99         66.42         4.22 o
   9   1   8         29.80         23.20         2.11 o
  10   1   8       1093.45       1103.88        17.92 o
  11   1   8          0.20          2.11         1.05 o
  12   1   8       1680.43       1678.49        30.58 o
  13   1   8       1082.31       1108.10        24.25 o
  14   1   8         49.86         64.31         6.33 o
  15   1   8        287.85        325.79        11.60 o
  16   1   8         81.41         86.45         6.33 o
  17   1   8        499.52        512.40        14.76 o
  18   1   8        212.27        240.39         9.49 o
  19   1   8         30.36         42.17         4.22 o
  20   1   8         63.54         69.59         6.33 o
 -23   2   8         11.45          9.49         5.27 o
 -22   2   8          6.04         12.65         4.22 o
 -21   2   8        122.22        112.81         4.22 o
 -20   2   8         79.38         81.18         4.22 o
 -19   2   8        708.24        696.91        15.81 o
 -18   2   8          0.19          0.00         2.11 o
 -17   2   8        450.77        447.04        10.54 o
 -16   2   8        395.86        410.13         9.49 o
 -15   2   8          0.81          3.16         2.11 o
 -14   2   8       2278.84       2254.16        37.96 o
 -13   2   8        244.94        225.63         5.27 o
 -12   2   8        222.03        218.25         5.27 o
 -11   2   8       2076.53       2104.44        46.39 o
 -10   2   8          4.11          2.11         1.05 o
  -9   2   8         27.77         54.83         4.22 o
  -8   2   8         58.22         62.21         4.22 o
  -7   2   8       3472.55       3696.48        78.02 o
  -6   2   8        132.09        180.29         6.33 o
  -5   2   8        396.45        382.72        11.60 o
  -4   2   8       5868.47       6020.22       138.12 o
  -3   2   8        624.33        609.40        13.71 o
  -2   2   8        151.62        184.51         6.33 o
  -1   2   8        506.29        456.52        11.60 o
   0   2   8        457.09        452.31        11.60 o
   1   2   8         86.09         92.78         5.27 o
   2   2   8         87.60        101.22         6.33 o
   3   2   8        752.90        727.49        20.03 o
   4   2   8        945.63        934.14        24.25 o
   5   2   8         32.54         25.30         3.16 o
   6   2   8        610.57        639.98        17.92 o
   7   2   8          2.37          1.05         2.11 o
   8   2   8        142.00        149.71         5.27 o
   9   2   8        777.15        780.20        13.71 o
  10   2   8         71.92         78.02         4.22 o
  11   2   8        100.86        110.70         5.27 o
  12   2   8        666.43        646.30        15.81 o
  13   2   8         78.66         70.64         6.33 o
  14   2   8        541.71        512.40        14.76 o
  15   2   8        254.92        243.55        11.60 o
  16   2   8         26.16         27.41         5.27 o
  17   2   8        648.99        615.73        18.98 o
  18   2   8        165.20        157.10         7.38 o
  19   2   8         79.39        101.22         6.33 o
 -21   3   8          1.60          5.27         3.16 o
 -20   3   8         12.25         21.09         5.27 o
 -19   3   8         71.71         71.69         7.38 o
 -18   3   8         51.10         63.26         5.27 o
 -17   3   8        279.23        278.34        12.65 o
 -16   3   8        151.65        181.34        10.54 o
 -15   3   8          7.04          4.22         4.22 o
 -14   3   8         93.78         98.05         7.38 o
 -13   3   8         17.54         17.92         3.16 o
 -12   3   8        153.36        171.86         6.33 o
 -11   3   8         17.40         25.30         3.16 o
 -10   3   8        606.26        553.52        13.71 o
  -9   3   8       1632.20       1605.74        30.58 o
  -8   3   8        209.79        222.46         6.33 o
  -7   3   8          4.95          8.43         2.11 o
  -6   3   8          3.60          5.27         2.11 o
  -5   3   8         81.14         63.26         4.22 o
  -4   3   8         44.01         43.23         4.22 o
  -3   3   8         87.19        114.92         7.38 o
  -2   3   8        248.58        226.68         9.49 o
  -1   3   8       1208.52       1119.70        32.68 o
   0   3   8        875.18        839.25        30.58 o
   1   3   8         12.63         22.14         5.27 o
   2   3   8         44.59         53.77         8.43 o
   3   3   8        180.08        171.86         9.49 o
   4   3   8         13.93         16.87         3.16 o
   5   3   8        140.44        147.61         6.33 o
   6   3   8        200.58        205.59         7.38 o
   7   3   8        124.36        138.12         7.38 o
   8   3   8        209.96        217.19         7.38 o
   9   3   8        127.00        130.74         7.38 o
  10   3   8        118.39        112.81         7.38 o
  11   3   8        117.94        109.65         6.33 o
  12   3   8         15.56         27.41         5.27 o
  13   3   8          3.66          9.49         4.22 o
  14   3   8         41.43         55.88         6.33 o
  15   3   8        178.66        165.53        10.54 o
  16   3   8          7.58          6.33         4.22 o
  17   3   8         17.36         30.58         5.27 o
 -19   4   8        365.96        366.91        20.03 o
 -18   4   8         26.12         26.36         4.22 o
 -17   4   8         18.98         21.09         4.22 o
 -16   4   8        534.58        480.77        15.81 o
 -15   4   8          1.75          0.00         4.22 o
 -14   4   8        676.55        660.01        21.09 o
 -13   4   8         22.90         25.30         4.22 o
 -12   4   8         20.55         14.76         4.22 o
 -11   4   8       1533.41       1505.58        36.90 o
 -10   4   8        421.13        439.66        13.71 o
  -9   4   8       1653.39       1588.87        40.06 o
  -8   4   8         47.32         51.66         5.27 o
  -7   4   8        454.92        458.63        11.60 o
  -6   4   8        383.88        379.56        10.54 o
  -5   4   8        161.83        164.48         7.38 o
  -4   4   8       1135.94       1117.59        26.36 o
  -3   4   8         36.42         37.96         4.22 o
  -2   4   8       1801.86       1706.96        37.96 o
  -1   4   8          5.58          6.33         3.16 o
   0   4   8        572.24        596.75        21.09 o
   1   4   8          0.01          1.05         3.16 o
   2   4   8         30.98         33.74         4.22 o
   3   4   8          1.03          3.16         3.16 o
   4   4   8        124.13        130.74         9.49 o
   5   4   8          0.58          4.22         4.22 o
   6   4   8          3.00          6.33         4.22 o
   7   4   8         82.22         83.29         5.27 o
   8   4   8       1800.33       1605.74        37.96 o
   9   4   8       1985.11       1922.04        52.72 o
  10   4   8       1794.43       1745.97        48.50 o
  11   4   8        162.90        160.26        12.65 o
  12   4   8          1.17          1.05         4.22 o
  13   4   8         85.50        114.92         9.49 o
  14   4   8         81.43         93.84        11.60 o
  15   4   8         15.37         18.98         6.33 o
 -16   5   8          5.36         10.54         4.22 o
 -15   5   8         28.72         42.17         5.27 o
 -14   5   8        102.82        101.22        11.60 o
 -13   5   8          0.32          1.05         4.22 o
 -12   5   8         10.70         14.76         5.27 o
 -11   5   8         45.13         25.30         6.33 o
 -10   5   8        129.71        101.22         9.49 o
  -9   5   8        108.58        111.76         8.43 o
  -8   5   8         55.06         52.72         6.33 o
  -7   5   8         60.66         68.53         7.38 o
  -6   5   8          0.14          0.00         4.22 o
  -5   5   8          2.82          3.16         5.27 o
  -4   5   8        143.07        147.61         9.49 o
  -3   5   8          7.66          7.38         4.22 o
  -2   5   8        313.80        332.11        13.71 o
  -1   5   8        188.58        191.89        11.60 o
   0   5   8        625.89        665.28        29.52 o
   1   5   8          2.12          0.00         5.27 o
   2   5   8          0.85          5.27         4.22 o
   3   5   8        209.39        208.76        12.65 o
   4   5   8         75.02         67.48         7.38 o
   5   5   8          9.02          9.49         4.22 o
   6   5   8         37.08         50.61         7.38 o
   7   5   8         36.81         49.55         7.38 o
   8   5   8          0.18          1.05         4.22 o
   9   5   8         23.25         32.68         5.27 o
  10   5   8          0.22          1.05         4.22 o
  11   5   8        116.99        118.08         9.49 o
  12   5   8        262.42        298.38        17.92 o
 -10   6   8         86.38         88.56        10.54 o
  -9   6   8          1.01          4.22         5.27 o
  -8   6   8        216.76        234.06        18.98 o
  -7   6   8        181.58        168.69         9.49 o
  -6   6   8        417.30        419.62        17.92 o
  -5   6   8         13.52         13.71         4.22 o
  -4   6   8         42.89         46.39         6.33 o
  -3   6   8          8.49          7.38         4.22 o
  -2   6   8        254.91        241.44        11.60 o
  -1   6   8         86.20         93.84         8.43 o
   0   6   8        569.18        591.48        25.30 o
   1   6   8         22.23         15.81         5.27 o
   2   6   8        140.94        143.39         9.49 o
   3   6   8          0.32          1.05         3.16 o
   4   6   8         18.18         12.65         4.22 o
   5   6   8         56.49         60.10         6.33 o
   6   6   8          1.21          1.05         5.27 o
   7   6   8         10.82         21.09         7.38 o
 -24   1   9         13.18          7.38         7.38 o
 -23   1   9         41.86         41.12         4.22 o
 -22   1   9          4.00          5.27         4.22 o
 -21   1   9          2.80          5.27         3.16 o
 -20   1   9         48.16         45.34         3.16 o
 -19   1   9          9.04         15.81         2.11 o
 -18   1   9        976.11        971.04        22.14 o
 -17   1   9         51.44         49.55         4.22 o
 -16   1   9        248.40        243.55         7.38 o
 -15   1   9        698.51        676.88        15.81 o
 -14   1   9        131.65        137.06         4.22 o
 -13   1   9        572.97        563.01         9.49 o
 -12   1   9          0.32          1.05         1.05 o
 -11   1   9          2.03          3.16         2.11 o
 -10   1   9        178.05        143.39         6.33 o
  -9   1   9       3895.79       4107.67       121.25 o
  -8   1   9          0.03          2.11         1.05 o
  -7   1   9       1988.64       1984.25        46.39 o
  -6   1   9        414.93        398.54         8.43 o
  -5   1   9       1840.49       1692.20        33.74 o
  -4   1   9        869.55        857.17        18.98 o
  -3   1   9          4.57          5.27         2.11 o
  -2   1   9        521.88        503.97        11.60 o
  -1   1   9        170.45        149.71         4.22 o
   0   1   9       1050.58        968.93        17.92 o
   1   1   9       2875.27       2689.59        46.39 o
   2   1   9          0.16          1.05         2.11 o
   3   1   9       4118.61       3915.78        90.67 o
   4   1   9        113.67        120.19         5.27 o
   5   1   9       5185.75       5388.67       124.41 o
   6   1   9        909.72        988.96        25.30 o
   7   1   9        109.95        122.30         6.33 o
   8   1   9         12.42         11.60         2.11 o
   9   1   9         59.89         60.10         3.16 o
  10   1   9        164.87        159.20         5.27 o
  11   1   9         17.81         20.03         2.11 o
  12   1   9         90.29        108.60         5.27 o
  13   1   9       2812.01       2799.24        55.88 o
  14   1   9       1264.43       1311.59        31.63 o
  15   1   9        163.53        144.44         8.43 o
  16   1   9         35.94         47.44         5.27 o
  17   1   9        836.64        880.36        22.14 o
  18   1   9        143.95        126.52         6.33 o
  19   1   9        591.84        599.91        15.81 o
 -23   2   9        274.63        276.23        16.87 o
 -22   2   9        162.51        163.42        10.54 o
 -21   2   9        652.56        629.43        13.71 o
 -20   2   9        489.98        481.83        11.60 o
 -19   2   9         54.70         68.53         4.22 o
 -18   2   9        297.63        285.72         9.49 o
 -17   2   9          7.19          8.43         2.11 o
 -16   2   9        215.30        215.08         6.33 o
 -15   2   9        673.68        635.76        12.65 o
 -14   2   9        641.45        643.14        12.65 o
 -13   2   9        536.66        524.00         9.49 o
 -12   2   9         31.91         36.90         2.11 o
 -11   2   9        823.09        883.53        18.98 o
 -10   2   9       1364.83       1325.29        25.30 o
  -9   2   9        910.46        775.99        22.14 o
  -8   2   9        703.33        755.95        22.14 o
  -7   2   9        877.75        921.48        21.09 o
  -6   2   9        775.52        796.02        20.03 o
  -5   2   9       1526.67       1647.92        40.06 o
  -4   2   9       2515.43       2944.74        57.99 o
  -3   2   9       2995.13       3127.14        61.15 o
  -2   2   9        843.58        897.23        21.09 o
  -1   2   9       1136.34        977.36        21.09 o
   0   2   9       1131.09       1185.07        29.52 o
   1   2   9       1218.01       1286.28        32.68 o
   2   2   9        254.83        227.74         9.49 o
   3   2   9         41.07         49.55         4.22 o
   4   2   9        297.01        311.03        10.54 o
   5   2   9          8.25          8.43         3.16 o
   6   2   9        360.36        356.36         8.43 o
   7   2   9       1294.39       1264.14        24.25 o
   8   2   9        178.36        172.91         5.27 o
   9   2   9         94.07        114.92         4.22 o
  10   2   9        259.63        262.53         7.38 o
  11   2   9        585.88        556.69        13.71 o
  12   2   9        383.32        347.93        10.54 o
  13   2   9        181.54        183.45         8.43 o
  14   2   9        379.97        402.75        12.65 o
  15   2   9         26.16         27.41         5.27 o
  16   2   9         26.48         25.30         5.27 o
  17   2   9        194.74        182.40         8.43 o
  18   2   9        170.38        147.61         7.38 o
 -21   3   9         64.26         68.53         5.27 o
 -20   3   9         23.11         17.92         4.22 o
 -19   3   9         27.28         28.47         6.33 o
 -18   3   9       1122.21       1073.31        28.47 o
 -17   3   9        399.67        367.96        15.81 o
 -16   3   9          2.76          4.22         4.22 o
 -15   3   9       4998.16       4853.08       123.36 o
 -14   3   9        205.49        198.21         9.49 o
 -13   3   9        221.43        234.06         8.43 o
 -12   3   9         18.82         24.25         4.22 o
 -11   3   9        164.57        168.69         6.33 o
 -10   3   9        806.71        836.08        18.98 o
  -9   3   9        383.23        384.83         9.49 o
  -8   3   9        111.12        110.70         5.27 o
  -7   3   9        392.10        427.00         9.49 o
  -6   3   9         33.25         36.90         3.16 o
  -5   3   9        886.87        961.55        18.98 o
  -4   3   9        825.60        865.60        23.20 o
  -3   3   9         96.77         87.51         6.33 o
  -2   3   9         37.96         49.55         5.27 o
  -1   3   9         12.30         21.09         4.22 o
   0   3   9        329.79        332.11        15.81 o
   1   3   9        245.15        257.26        13.71 o
   2   3   9        231.16        223.52        11.60 o
   3   3   9        902.40        847.68        22.14 o
   4   3   9        150.84        134.95         7.38 o
   5   3   9        246.16        249.88         8.43 o
   6   3   9        114.29        136.01         6.33 o
   7   3   9        428.46        451.25        11.60 o
   8   3   9        925.17        937.30        23.20 o
   9   3   9        253.70        236.17         9.49 o
  10   3   9       1330.99       1289.44        29.52 o
  11   3   9        976.49        901.45        24.25 o
  12   3   9        114.86        112.81         8.43 o
  13   3   9         30.86         39.01         5.27 o
  14   3   9          0.27          1.05         3.16 o
  15   3   9        248.04        244.60        13.71 o
  16   3   9         62.00         69.59         7.38 o
  17   3   9         87.11        124.41        12.65 o
 -19   4   9        185.78        198.21        13.71 o
 -18   4   9         25.87         25.30         3.16 o
 -17   4   9        286.42        264.64        10.54 o
 -16   4   9        153.31        179.24        10.54 o
 -15   4   9         64.41         76.97         8.43 o
 -14   4   9        294.85        239.33        10.54 o
 -13   4   9         16.91         23.20         4.22 o
 -12   4   9        683.61        681.10        22.14 o
 -11   4   9        586.97        563.01        16.87 o
 -10   4   9          4.67          2.11         3.16 o
  -9   4   9         94.18         88.56         6.33 o
  -8   4   9        319.99        306.81        11.60 o
  -7   4   9         58.99         61.15         4.22 o
  -6   4   9        349.65        320.52        10.54 o
  -5   4   9         95.91         92.78         6.33 o
  -4   4   9        512.25        544.03        15.81 o
  -3   4   9          1.58          0.00         4.22 o
  -2   4   9         50.80         60.10         6.33 o
  -1   4   9         40.93         43.23         5.27 o
   0   4   9       1069.90       1021.64        25.30 o
   1   4   9          8.52         10.54         4.22 o
   2   4   9         25.75         24.25         4.22 o
   3   4   9          0.08          0.00         4.22 o
   4   4   9        353.44        370.07        14.76 o
   5   4   9         43.20         50.61         7.38 o
   6   4   9         22.07         22.14         4.22 o
   7   4   9       2072.21       1950.51        50.61 o
   8   4   9        478.30        479.72        17.92 o
   9   4   9         25.35         25.30         5.27 o
  10   4   9         77.13         83.29         7.38 o
  11   4   9        185.49        146.55        11.60 o
  12   4   9         77.35         75.91         8.43 o
  13   4   9          4.64          3.16         3.16 o
  14   4   9         50.96         68.53         9.49 o
 -16   5   9         13.33         14.76         5.27 o
 -15   5   9          9.54          9.49         4.22 o
 -14   5   9         72.81         78.02         9.49 o
 -13   5   9         10.71         20.03         5.27 o
 -12   5   9        225.91        204.54        11.60 o
 -11   5   9         12.35         12.65         5.27 o
 -10   5   9        143.40        148.66        11.60 o
  -9   5   9         37.54         43.23         5.27 o
  -8   5   9         55.27         54.83         6.33 o
  -7   5   9        122.17        119.14         8.43 o
  -6   5   9        115.56        115.98        10.54 o
  -5   5   9         76.46         92.78        10.54 o
  -4   5   9         29.64         36.90         6.33 o
  -3   5   9         88.21         86.45         8.43 o
  -2   5   9        530.80        527.16        21.09 o
  -1   5   9        509.59        529.27        21.09 o
   0   5   9         59.65         91.73        11.60 o
   1   5   9          5.06          8.43         6.33 o
   2   5   9         30.22         21.09         5.27 o
   3   5   9        138.81        146.55        10.54 o
   4   5   9         40.52         50.61         6.33 o
   5   5   9         25.25         30.58         5.27 o
   6   5   9        130.98        106.49        10.54 o
   7   5   9          0.20          1.05         4.22 o
   8   5   9        116.01        121.25         9.49 o
   9   5   9          0.29          2.11         3.16 o
  10   5   9          8.23          5.27         4.22 o
  11   5   9         23.09         28.47         7.38 o
 -10   6   9         35.67         45.34         8.43 o
  -9   6   9        394.50        380.61        24.25 o
  -8   6   9        131.60        166.58        14.76 o
  -7   6   9        339.27        350.04        24.25 o
  -6   6   9         61.61         63.26         6.33 o
  -5   6   9          1.64          4.22         3.16 o
  -4   6   9         25.47         18.98         4.22 o
  -3   6   9        281.60        247.77        11.60 o
  -2   6   9          0.01          2.11         3.16 o
  -1   6   9        169.31        172.91        10.54 o
   0   6   9         46.35         47.44         7.38 o
   1   6   9         26.91         25.30         5.27 o
   2   6   9         79.16         83.29         7.38 o
   3   6   9         99.63        105.43         7.38 o
   4   6   9        167.88        171.86         9.49 o
   5   6   9          0.01          1.05         3.16 o
   6   6   9          0.10          4.22         5.27 o
 -24   0  10          1.16          9.49         7.38 o
 -23   0  10        157.82        134.95        15.81 o
 -22   0  10         60.19         60.10        12.65 o
 -21   0  10         48.13         37.96         3.16 o
 -20   0  10          4.91          8.43         2.11 o
 -19   0  10       1768.47       1482.39        35.85 o
 -18   0  10       1023.83        981.58        29.52 o
 -17   0  10         11.12          1.05         5.27 o
 -16   0  10        184.56        216.14        13.71 o
 -15   0  10         28.79         33.74         6.33 o
 -14   0  10          2.66          5.27         2.11 o
 -13   0  10          0.13          1.05         1.05 o
 -12   0  10        551.66        579.88        31.63 o
 -11   0  10        134.38        148.66        10.54 o
 -10   0  10        787.37        837.14        44.28 o
  -9   0  10        601.28        633.65        34.79 o
  -8   0  10        611.10        651.58        35.85 o
  -7   0  10         83.45         78.02         7.38 o
  -6   0  10          1.98          1.05         2.11 o
  -5   0  10         15.92         15.81         3.16 o
  -4   0  10       3368.06       3253.66       118.08 o
  -3   0  10       5577.36       4974.32       146.55 o
  -2   0  10        513.43        477.61        16.87 o
  -1   0  10        461.30        479.72        16.87 o
   0   0  10       7988.70       7452.00       189.78 o
   1   0  10       7208.07       6905.85       176.07 o
   2   0  10         31.18         51.66         4.22 o
   3   0  10        577.88        658.96        22.14 o
   4   0  10        225.90        204.54         9.49 o
   5   0  10       3472.47       3872.55       115.98 o
   6   0  10       3222.43       3374.91       102.27 o
   7   0  10        392.36        414.35        20.03 o
   8   0  10       1252.33       1278.90        32.68 o
   9   0  10       1043.09       1057.49        27.41 o
  10   0  10          5.27          7.38         2.11 o
  11   0  10         39.97         47.44         5.27 o
  12   0  10       1400.94       1436.00        40.06 o
  13   0  10         22.44         20.03         4.22 o
  14   0  10       3668.47       3562.58       109.65 o
  15   0  10        153.76        166.58        11.60 o
  16   0  10         38.78         33.74         7.38 o
  17   0  10        114.02        121.25        10.54 o
  18   0  10        328.01        324.73        14.76 o
  19   0  10        135.72        144.44         9.49 o
 -23   1  10          9.61          6.33         2.11 o
 -22   1  10          0.08          2.11         2.11 o
 -21   1  10          8.53         12.65         3.16 o
 -20   1  10        471.89        477.61        11.60 o
 -19   1  10        440.30        441.76        11.60 o
 -18   1  10        153.91        129.68         6.33 o
 -17   1  10        302.12        299.43        11.60 o
 -16   1  10        498.49        515.57        14.76 o
 -15   1  10        506.70        540.87        12.65 o
 -14   1  10         97.07        108.60         4.22 o
 -13   1  10          7.04          8.43         1.05 o
 -12   1  10        373.32        380.61        11.60 o
 -11   1  10        971.02       1027.97        32.68 o
 -10   1  10       5112.93       5494.11       161.31 o
  -9   1  10        432.30        417.51        14.76 o
  -8   1  10       1115.96       1116.53        26.36 o
  -7   1  10       3679.82       3790.31        86.45 o
  -6   1  10       5337.71       5293.79       102.27 o
  -5   1  10       4616.98       4547.32        94.89 o
  -4   1  10        900.70        888.80        20.03 o
  -3   1  10       2260.26       2129.74        45.34 o
  -2   1  10        849.65        855.06        18.98 o
  -1   1  10        520.99        488.15        10.54 o
   0   1  10        723.44        696.91        13.71 o
   1   1  10        172.33        165.53         5.27 o
   2   1  10        798.25        848.73        20.03 o
   3   1  10         24.61         26.36         3.16 o
   4   1  10        815.33        782.31        21.09 o
   5   1  10        641.51        672.66        17.92 o
   6   1  10        185.52        229.84         8.43 o
   7   1  10        371.72        452.31        12.65 o
   8   1  10          0.05          1.05         2.11 o
   9   1  10         32.39         23.20         2.11 o
  10   1  10        309.10        302.59         6.33 o
  11   1  10         20.06         22.14         3.16 o
  12   1  10         17.41         16.87         3.16 o
  13   1  10        551.74        547.20        14.76 o
  14   1  10        347.42        321.57        11.60 o
  15   1  10         38.90         42.17         5.27 o
  16   1  10          9.22         10.54         4.22 o
  17   1  10         56.78         56.93         5.27 o
  18   1  10        347.82        380.61        11.60 o
  19   1  10         33.30         29.52         4.22 o
 -23   2  10        186.51        157.10        11.60 o
 -22   2  10        250.86        215.08        15.81 o
 -21   2  10         63.64         60.10         3.16 o
 -20   2  10         17.50         17.92         3.16 o
 -19   2  10          0.50          2.11         2.11 o
 -18   2  10       2117.78       2089.68        45.34 o
 -17   2  10          7.53          4.22         2.11 o
 -16   2  10         71.85         73.80         4.22 o
 -15   2  10        647.95        609.40        13.71 o
 -14   2  10       1102.72       1033.24        18.98 o
 -13   2  10        833.04        827.65        14.76 o
 -12   2  10        141.83        169.75         5.27 o
 -11   2  10         36.21         32.68         3.16 o
 -10   2  10         65.21         78.02         3.16 o
  -9   2  10       1086.97       1109.15        23.20 o
  -8   2  10       1606.34       1868.27        49.55 o
  -7   2  10        245.28        223.52         6.33 o
  -6   2  10       2872.87       2948.96        68.53 o
  -5   2  10        284.29        306.81         8.43 o
  -4   2  10       7932.76       8318.66       160.26 o
  -3   2  10       3532.96       3382.29        71.69 o
  -2   2  10       2180.48       2104.44        46.39 o
  -1   2  10       1862.51       1753.35        42.17 o
   0   2  10       4662.88       4557.86       105.43 o
   1   2  10       2601.57       2486.11        66.42 o
   2   2  10       3405.57       3619.51        94.89 o
   3   2  10          0.49          0.00         3.16 o
   4   2  10        114.05        117.03         7.38 o
   5   2  10        767.56        713.78        20.03 o
   6   2  10        208.95        208.76         6.33 o
   7   2  10        341.97        343.71         9.49 o
   8   2  10         34.42         42.17         4.22 o
   9   2  10         45.81         55.88         4.22 o
  10   2  10       1642.90       1637.37        30.58 o
  11   2  10       1958.66       2023.26        39.01 o
  12   2  10        449.98        473.39        12.65 o
  13   2  10         78.72         91.73         6.33 o
  14   2  10         17.19         11.60         3.16 o
  15   2  10        612.43        596.75        18.98 o
  16   2  10         23.54         22.14         4.22 o
  17   2  10        389.52        428.06        13.71 o
  18   2  10          0.03          4.22         3.16 o
 -21   3  10         10.29         10.54         3.16 o
 -20   3  10         66.82         82.24         6.33 o
 -19   3  10         88.39        106.49         9.49 o
 -18   3  10          0.01          5.27         3.16 o
 -17   3  10        204.93        180.29        10.54 o
 -16   3  10        303.36        292.05        11.60 o
 -15   3  10         53.95         78.02         6.33 o
 -14   3  10         39.69         35.85         5.27 o
 -13   3  10        929.41        985.80        25.30 o
 -12   3  10       1490.86       1417.02        37.96 o
 -11   3  10       1276.80       1213.53        25.30 o
 -10   3  10         15.54         13.71         3.16 o
  -9   3  10        387.79        405.92        10.54 o
  -8   3  10          0.01          2.11         2.11 o
  -7   3  10         65.24         60.10         3.16 o
  -6   3  10        217.90        238.28         6.33 o
  -5   3  10        855.83        788.64        14.76 o
  -4   3  10        395.15        430.17        10.54 o
  -3   3  10        441.93        431.22        12.65 o
  -2   3  10          1.97          4.22         3.16 o
  -1   3  10        179.79        190.83         9.49 o
   0   3  10        759.67        643.14        21.09 o
   1   3  10        392.60        405.92        13.71 o
   2   3  10          0.47          6.33         3.16 o
   3   3  10         67.40         73.80         6.33 o
   4   3  10          4.58          7.38         3.16 o
   5   3  10        235.80        244.60         9.49 o
   6   3  10       1418.66       1382.23        33.74 o
   7   3  10       1241.74       1246.22        26.36 o
   8   3  10       1309.62       1247.27        29.52 o
   9   3  10        527.84        556.69        15.81 o
  10   3  10         21.94         22.14         3.16 o
  11   3  10        225.62        208.76        10.54 o
  12   3  10         44.71         37.96         6.33 o
  13   3  10          2.28          9.49         3.16 o
  14   3  10         18.63         27.41         4.22 o
  15   3  10          6.55          5.27         4.22 o
  16   3  10         91.47        129.68         9.49 o
 -19   4  10        303.20        297.32        16.87 o
 -18   4  10         25.87         34.79         4.22 o
 -17   4  10        322.96        293.10        10.54 o
 -16   4  10         39.79         48.50         6.33 o
 -15   4  10        449.64        431.22        17.92 o
 -14   4  10         83.71        101.22         7.38 o
 -13   4  10        173.15        161.31         9.49 o
 -12   4  10        140.60        141.28         9.49 o
 -11   4  10        567.76        540.87        17.92 o
 -10   4  10          5.19          4.22         4.22 o
  -9   4  10          4.28          5.27         3.16 o
  -8   4  10          7.30          6.33         3.16 o
  -7   4  10         29.94         28.47         4.22 o
  -6   4  10         67.37         76.97         6.33 o
  -5   4  10        174.14        181.34         8.43 o
  -4   4  10        100.99        117.03         8.43 o
  -3   4  10       4977.21       4879.43       106.49 o
  -2   4  10        692.01        701.13        18.98 o
  -1   4  10        652.90        625.22        16.87 o
   0   4  10          3.27          5.27         3.16 o
   1   4  10        139.28        158.15         9.49 o
   2   4  10        522.40        533.49        18.98 o
   3   4  10         15.53         20.03         5.27 o
   4   4  10         97.97        105.43         8.43 o
   5   4  10          9.84          8.43         5.27 o
   6   4  10        828.16        803.40        25.30 o
   7   4  10        148.59        143.39         8.43 o
   8   4  10         57.42         36.90         6.33 o
   9   4  10        209.87        228.79        11.60 o
  10   4  10         33.48         35.85         5.27 o
  11   4  10        117.18        108.60         9.49 o
  12   4  10        164.73        157.10        10.54 o
  13   4  10         23.91         33.74         5.27 o
  14   4  10         54.83         49.55         8.43 o
 -16   5  10          2.26          2.11         4.22 o
 -15   5  10         25.81          7.38         5.27 o
 -14   5  10         30.87         21.09         6.33 o
 -13   5  10          3.42          0.00         4.22 o
 -12   5  10          2.62          5.27         4.22 o
 -11   5  10         75.47         82.24         8.43 o
 -10   5  10        574.17        517.68        22.14 o
  -9   5  10        177.55        151.82         8.43 o
  -8   5  10         10.75         10.54         4.22 o
  -7   5  10        230.11        227.74        11.60 o
  -6   5  10         20.35         21.09         6.33 o
  -5   5  10         11.27         10.54         5.27 o
  -4   5  10          4.72          8.43         5.27 o
  -3   5  10       1104.13       1058.55        34.79 o
  -2   5  10        202.19        199.27        12.65 o
  -1   5  10          0.13          3.16         4.22 o
   0   5  10        524.72        521.89        26.36 o
   1   5  10         41.91         43.23         9.49 o
   2   5  10         21.18          4.22         5.27 o
   3   5  10        235.56        230.90        12.65 o
   4   5  10        163.75        166.58        11.60 o
   5   5  10         62.77         56.93         7.38 o
   6   5  10        324.18        309.97        17.92 o
   7   5  10        488.49        450.20        20.03 o
   8   5  10         35.42         23.20         5.27 o
   9   5  10         12.92         12.65         6.33 o
  10   5  10        150.77        122.30        13.71 o
  11   5  10        139.82        137.06        11.60 o
 -10   6  10         54.06         67.48         9.49 o
  -9   6  10        146.30        138.12        12.65 o
  -8   6  10        127.95        123.36        13.71 o
  -7   6  10          2.58          0.00         5.27 o
  -6   6  10          0.08          1.05         3.16 o
  -5   6  10         58.93         64.31         6.33 o
  -4   6  10        181.28        190.83         9.49 o
  -3   6  10        403.55        406.97        15.81 o
  -2   6  10         38.88         37.96         5.27 o
  -1   6  10          1.39          2.11         3.16 o
   0   6  10          9.31         10.54         5.27 o
   1   6  10        214.56        205.59        12.65 o
   2   6  10         48.74         55.88         6.33 o
   3   6  10          9.59         12.65         4.22 o
   4   6  10         35.15         53.77         5.27 o
   5   6  10         16.74         17.92         4.22 o
 -23   1  11        340.13        364.80        10.54 o
 -22   1  11        127.29        117.03         5.27 o
 -21   1  11        512.84        466.01        12.65 o
 -20   1  11        130.76        134.95         6.33 o
 -19   1  11        750.33        757.01        17.92 o
 -18   1  11          3.53          2.11         2.11 o
 -17   1  11        777.51        820.27        20.03 o
 -16   1  11        165.22        152.88         7.38 o
 -15   1  11          8.76         10.54         2.11 o
 -14   1  11          4.30          6.33         1.05 o
 -13   1  11        375.39        351.09         7.38 o
 -12   1  11         84.67         70.64         3.16 o
 -11   1  11        770.30        821.32        24.25 o
 -10   1  11       1160.29       1152.38        43.23 o
  -9   1  11        586.82        530.33        17.92 o
  -8   1  11       6129.50       6224.76       141.28 o
  -7   1  11      13472.70      14449.58       363.74 o
  -6   1  11       7107.35       7205.28       163.42 o
  -5   1  11        450.30        408.03        12.65 o
  -4   1  11       3361.02       3180.91        82.24 o
  -3   1  11        566.46        613.62        17.92 o
  -2   1  11       1672.31       1699.58        36.90 o
  -1   1  11       1153.48       1150.27        25.30 o
   0   1  11       3425.92       3242.06        60.10 o
   1   1  11       1982.32       1875.65        37.96 o
   2   1  11       1151.28       1264.14        31.63 o
   3   1  11       8691.53       9158.96       208.76 o
   4   1  11       1007.18       1002.67        26.36 o
   5   1  11       2296.42       2308.98        55.88 o
   6   1  11        122.61        108.60         6.33 o
   7   1  11        204.74        251.98         6.33 o
   8   1  11         99.10         98.05         4.22 o
   9   1  11        586.93        576.72        11.60 o
  10   1  11        286.52        240.39         6.33 o
  11   1  11       1492.79       1383.28        26.36 o
  12   1  11        156.02        160.26         7.38 o
  13   1  11       1271.50       1267.30        28.47 o
  14   1  11         19.38         15.81         4.22 o
  15   1  11        133.88        157.10         8.43 o
  16   1  11          3.05         11.60         4.22 o
  17   1  11         69.05         84.35         6.33 o
  18   1  11        225.54        239.33         8.43 o
 -23   2  11         34.78         45.34         7.38 o
 -22   2  11         24.26         26.36         5.27 o
 -21   2  11         11.41         11.60         2.11 o
 -20   2  11         10.94         14.76         2.11 o
 -19   2  11        520.01        508.19        13.71 o
 -18   2  11        287.51        297.32         8.43 o
 -17   2  11        377.61        379.56         8.43 o
 -16   2  11         39.49         42.17         3.16 o
 -15   2  11        473.20        490.26        11.60 o
 -14   2  11        276.18        277.29         6.33 o
 -13   2  11        768.23        706.40        14.76 o
 -12   2  11        292.82        323.68         7.38 o
 -11   2  11       1015.49       1046.95        17.92 o
 -10   2  11        384.93        381.67         9.49 o
  -9   2  11         76.43         87.51         4.22 o
  -8   2  11       8173.06       8695.05       255.15 o
  -7   2  11       1495.51       1607.85        34.79 o
  -6   2  11          0.37          1.05         2.11 o
  -5   2  11        264.38        277.29         7.38 o
  -4   2  11        592.72        639.98        15.81 o
  -3   2  11        114.14         88.56         5.27 o
  -2   2  11         84.32        103.32         5.27 o
  -1   2  11       6931.69       6743.49       173.96 o
   0   2  11       3779.93       3654.30        95.94 o
   1   2  11         25.29         39.01         5.27 o
   2   2  11          5.15          6.33         3.16 o
   3   2  11         18.90         35.85         5.27 o
   4   2  11         18.40         16.87         4.22 o
   5   2  11        372.52        424.89        10.54 o
   6   2  11        571.54        551.41        13.71 o
   7   2  11        122.69        132.85         6.33 o
   8   2  11          6.55          2.11         2.11 o
   9   2  11        628.53        645.25        13.71 o
  10   2  11        483.20        471.29        12.65 o
  11   2  11        261.05        258.31         8.43 o
  12   2  11        546.77        535.60        14.76 o
  13   2  11        190.42        178.18         9.49 o
  14   2  11          8.42          3.16         3.16 o
  15   2  11          2.57          1.05         4.22 o
  16   2  11          1.42          2.11         4.22 o
  17   2  11         72.79         91.73         6.33 o
 -21   3  11         41.24         45.34         4.22 o
 -20   3  11         16.36         15.81         3.16 o
 -19   3  11        304.70        315.24        14.76 o
 -18   3  11         49.21         46.39         5.27 o
 -17   3  11        160.94        167.64        10.54 o
 -16   3  11          0.00          0.00         3.16 o
 -15   3  11        449.01        450.20        15.81 o
 -14   3  11        190.62        203.49         9.49 o
 -13   3  11       1505.62       1476.06        40.06 o
 -12   3  11         10.19         11.60         4.22 o
 -11   3  11        482.11        494.48        12.65 o
 -10   3  11         49.15         46.39         4.22 o
  -9   3  11        106.03        109.65         5.27 o
  -8   3  11        339.11        317.35         8.43 o
  -7   3  11       1935.73       1951.56        34.79 o
  -6   3  11        269.92        244.60         7.38 o
  -5   3  11        969.57        973.15        24.25 o
  -4   3  11         40.28         44.28         3.16 o
  -3   3  11       1017.18       1013.21        22.14 o
  -2   3  11       1296.67       1370.63        30.58 o
  -1   3  11        145.39        183.45         9.49 o
   0   3  11          0.54          7.38         3.16 o
   1   3  11          0.02          1.05         3.16 o
   2   3  11         46.71         49.55         5.27 o
   3   3  11        141.28        136.01         8.43 o
   4   3  11         37.32         37.96         5.27 o
   5   3  11         16.69         27.41         4.22 o
   6   3  11        608.20        594.64        17.92 o
   7   3  11        980.51        986.85        24.25 o
   8   3  11        298.37        331.06        11.60 o
   9   3  11          8.01         11.60         3.16 o
  10   3  11          0.11          0.00         3.16 o
  11   3  11         70.17         90.67         7.38 o
  12   3  11         75.90         68.53         8.43 o
  13   3  11         74.31         83.29         8.43 o
  14   3  11         71.59         67.48         5.27 o
  15   3  11        149.84        152.88         9.49 o
  16   3  11         28.79         41.12         7.38 o
 -19   4  11        159.46        186.62        10.54 o
 -18   4  11         74.41         76.97         5.27 o
 -17   4  11         34.51         32.68         5.27 o
 -16   4  11        264.02        300.48        14.76 o
 -15   4  11          1.60          5.27         5.27 o
 -14   4  11         37.01         41.12         5.27 o
 -13   4  11         40.61         40.06         5.27 o
 -12   4  11        696.46        627.33        21.09 o
 -11   4  11          4.12          6.33         3.16 o
 -10   4  11        115.76         99.11         8.43 o
  -9   4  11        438.38        423.84        13.71 o
  -8   4  11        337.59        316.30        12.65 o
  -7   4  11         14.60         15.81         3.16 o
  -6   4  11         84.08        108.60         7.38 o
  -5   4  11         30.18         39.01         5.27 o
  -4   4  11         66.32         70.64         7.38 o
  -3   4  11        213.20        223.52        11.60 o
  -2   4  11       1029.32       1032.19        29.52 o
  -1   4  11       1144.11       1088.07        35.85 o
   0   4  11          1.40          1.05         3.16 o
   1   4  11         93.52         78.02         7.38 o
   2   4  11          8.75         12.65         4.22 o
   3   4  11         12.32          6.33         4.22 o
   4   4  11         55.22         53.77         6.33 o
   5   4  11        376.50        345.82        15.81 o
   6   4  11        405.33        374.29        14.76 o
   7   4  11        643.75        603.08        26.36 o
   8   4  11         18.38         13.71         5.27 o
   9   4  11        184.29        149.71         9.49 o
  10   4  11        495.48        483.94        16.87 o
  11   4  11         11.87         13.71         5.27 o
  12   4  11         24.41         21.09         5.27 o
  13   4  11          0.85          0.00         3.16 o
 -15   5  11          6.47         27.41         6.33 o
 -14   5  11        114.96        123.36        12.65 o
 -13   5  11         35.45         33.74         5.27 o
 -12   5  11         88.49         73.80         7.38 o
 -11   5  11         23.68         17.92         6.33 o
 -10   5  11          6.10         11.60         6.33 o
  -9   5  11        613.05        584.10        24.25 o
  -8   5  11         51.17         55.88         7.38 o
  -7   5  11        413.14        431.22        16.87 o
  -6   5  11        162.08        168.69        13.71 o
  -5   5  11        140.95        161.31        13.71 o
  -4   5  11        894.79        860.33        29.52 o
  -3   5  11        175.97        150.77        11.60 o
  -2   5  11        550.16        532.44        21.09 o
  -1   5  11          6.77          4.22         4.22 o
   0   5  11          3.98          9.49         4.22 o
   1   5  11          3.73          6.33         5.27 o
   2   5  11         45.75         32.68         6.33 o
   3   5  11        153.39        131.79         9.49 o
   4   5  11         28.39         33.74         6.33 o
   5   5  11         52.00         36.90         6.33 o
   6   5  11          1.54          2.11         4.22 o
   7   5  11          1.33          3.16         4.22 o
   8   5  11          2.02         11.60         4.22 o
   9   5  11         37.95         33.74         8.43 o
  10   5  11         85.85         76.97        10.54 o
  -9   6  11         90.65        128.63        13.71 o
  -8   6  11         24.98         12.65         6.33 o
  -7   6  11        170.58        172.91        15.81 o
  -6   6  11        145.53        137.06         8.43 o
  -5   6  11        278.38        241.44        10.54 o
  -4   6  11        187.17        170.80         9.49 o
  -3   6  11         34.01         27.41         5.27 o
  -2   6  11        272.43        295.21        12.65 o
  -1   6  11          0.15          2.11         3.16 o
   0   6  11         92.66         83.29         8.43 o
   1   6  11         21.07         25.30         5.27 o
   2   6  11         35.25         34.79         5.27 o
   3   6  11          2.36          5.27         3.16 o
   4   6  11         29.97         35.85         7.38 o
 -23   0  12         81.54         84.35        13.71 o
 -22   0  12        244.97        257.26        22.14 o
 -21   0  12         24.88         28.47         3.16 o
 -20   0  12        203.75        211.92         9.49 o
 -19   0  12        249.65        246.71        10.54 o
 -18   0  12         40.43         45.34         8.43 o
 -17   0  12         11.01         21.09         3.16 o
 -16   0  12        156.23        139.17         4.22 o
 -15   0  12       1586.26       1449.70        27.41 o
 -14   0  12       2923.31       2923.65        49.55 o
 -13   0  12        148.34        169.75         4.22 o
 -12   0  12       1274.79       1325.29        35.85 o
 -11   0  12          0.62          2.11         3.16 o
 -10   0  12       2321.44       2298.44       118.08 o
  -9   0  12        252.99        236.17        15.81 o
  -8   0  12       1896.85       2200.38       113.87 o
  -7   0  12        637.63        675.82        26.36 o
  -6   0  12         54.76         44.28         4.22 o
  -5   0  12          1.97          3.16         3.16 o
  -4   0  12        345.19        313.14        14.76 o
  -3   0  12       4780.12       4993.30       181.34 o
  -2   0  12       2980.14       3012.22       110.70 o
  -1   0  12       4984.60       4480.90       163.42 o
   0   0  12         22.92         16.87         3.16 o
   1   0  12          5.14         15.81         3.16 o
   2   0  12       5823.64       5624.84       204.54 o
   3   0  12       3899.71       4131.91       151.82 o
   4   0  12       1693.81       2002.17        76.97 o
   5   0  12        327.94        345.82        17.92 o
   6   0  12       2430.69       2613.68        99.11 o
   7   0  12        140.58        143.39         8.43 o
   8   0  12        356.70        325.79        11.60 o
   9   0  12       1451.35       1402.26        36.90 o
  10   0  12       2433.18       2448.15        52.72 o
  11   0  12       1203.25       1131.29        32.68 o
  12   0  12        640.26        678.99        22.14 o
  13   0  12       1552.06       1702.74        46.39 o
  14   0  12       2777.69       2954.23        91.73 o
  15   0  12        279.59        279.40        15.81 o
  16   0  12        854.23        866.66        31.63 o
  17   0  12         57.84         53.77         7.38 o
  18   0  12          2.82          3.16         4.22 o
 -23   1  12         37.41         53.77         4.22 o
 -22   1  12        109.32        123.36         5.27 o
 -21   1  12        291.68        274.13         9.49 o
 -20   1  12        363.78        377.45        13.71 o
 -19   1  12        269.72        267.80         9.49 o
 -18   1  12          0.63          7.38         3.16 o
 -17   1  12         10.54         17.92         4.22 o
 -16   1  12         26.01         28.47         4.22 o
 -15   1  12          6.96          8.43         1.05 o
 -14   1  12        167.06        170.80         3.16 o
 -13   1  12       1359.12       1317.91        17.92 o
 -12   1  12        951.33        998.45        16.87 o
 -11   1  12        423.44        437.55        10.54 o
 -10   1  12       1182.00       1180.85        36.90 o
  -9   1  12       2571.53       2711.73        99.11 o
  -8   1  12        122.84        136.01         5.27 o
  -7   1  12        544.59        616.78        15.81 o
  -6   1  12        357.13        375.34        11.60 o
  -5   1  12         10.08          9.49         3.16 o
  -4   1  12        136.95        127.57         6.33 o
  -3   1  12        974.33        966.82        27.41 o
  -2   1  12        164.78        169.75         7.38 o
  -1   1  12       2612.73       2569.40        67.48 o
   0   1  12       1737.38       1712.23        37.96 o
   1   1  12        246.31        285.72        10.54 o
   2   1  12        150.97        157.09         9.49 o
   3   1  12        514.78        522.95        15.81 o
   4   1  12         90.65        114.92         7.38 o
   5   1  12        997.36       1100.72        28.47 o
   6   1  12        187.09        207.70         6.33 o
   7   1  12         19.37         25.30         3.16 o
   8   1  12        528.87        497.64        10.54 o
   9   1  12       1223.91       1199.83        21.09 o
  10   1  12        693.97        693.75        13.71 o
  11   1  12         85.74         97.00         5.27 o
  12   1  12         49.81         50.61         4.22 o
  13   1  12        759.53        731.70        17.92 o
  14   1  12         15.11         20.03         4.22 o
  15   1  12        357.22        383.78        12.65 o
  16   1  12        112.46        119.14         7.38 o
  17   1  12        117.52        118.08         6.33 o
  18   1  12         23.05         42.17         4.22 o
 -23   2  12          0.61          5.27         4.22 o
 -22   2  12        259.89        228.79        12.65 o
 -21   2  12        206.92        217.19         8.43 o
 -20   2  12         65.14         69.59         4.22 o
 -19   2  12        117.94        114.92         5.27 o
 -18   2  12       1394.77       1362.19        27.41 o
 -17   2  12        309.60        300.48         7.38 o
 -16   2  12          8.15          9.49         2.11 o
 -15   2  12        843.47        861.39        17.92 o
 -14   2  12         20.74         18.98         2.11 o
 -13   2  12        311.12        289.94         7.38 o
 -12   2  12        468.80        509.24        10.54 o
 -11   2  12        735.66        808.67        15.81 o
 -10   2  12         97.96        111.76         4.22 o
  -9   2  12       1212.12       1185.07        24.25 o
  -8   2  12       3210.46       3385.45        74.86 o
  -7   2  12        513.75        486.05        12.65 o
  -6   2  12        110.31         98.05         6.33 o
  -5   2  12        617.58        708.51        21.09 o
  -4   2  12        553.22        676.88        21.09 o
  -3   2  12        284.03        321.57        11.60 o
  -2   2  12        519.28        545.09        17.92 o
  -1   2  12       2483.24       2484.00        76.97 o
   0   2  12       2603.73       2377.51        73.80 o
   1   2  12          0.00          6.33         4.22 o
   2   2  12          2.80          6.33         4.22 o
   3   2  12          0.05          0.00         3.16 o
   4   2  12        686.92        759.12        18.98 o
   5   2  12        121.46        117.03         6.33 o
   6   2  12          5.33          8.43         3.16 o
   7   2  12        433.90        456.52        11.60 o
   8   2  12        121.87        115.98         6.33 o
   9   2  12        175.17        177.13         7.38 o
  10   2  12          0.07          1.05         2.11 o
  11   2  12          6.88          5.27         2.11 o
  12   2  12         34.09         30.58         4.22 o
  13   2  12        332.07        305.76        10.54 o
  14   2  12         99.79         94.89         6.33 o
  15   2  12         38.48         31.63         5.27 o
  16   2  12          9.43          3.16         3.16 o
  17   2  12          3.55         12.65         4.22 o
 -21   3  12        149.41        136.01         7.38 o
 -20   3  12        231.15        199.27         8.43 o
 -19   3  12          6.13          0.00         8.43 o
 -18   3  12          7.99         14.76         5.27 o
 -17   3  12         32.42         35.85         5.27 o
 -16   3  12         99.11         86.45         8.43 o
 -15   3  12         25.02         15.81         4.22 o
 -14   3  12        950.43        963.66        28.47 o
 -13   3  12        117.21        114.92         6.33 o
 -12   3  12        120.20        142.33         8.43 o
 -11   3  12          1.32          0.00         2.11 o
 -10   3  12          2.20          2.11         2.11 o
  -9   3  12         14.16         10.54         2.11 o
  -8   3  12        121.79        120.19         5.27 o
  -7   3  12        140.28        158.15         5.27 o
  -6   3  12        468.62        473.39        12.65 o
  -5   3  12        117.12        150.77         6.33 o
  -4   3  12        660.50        690.59        16.87 o
  -3   3  12        115.04        119.14         7.38 o
  -2   3  12         29.92         27.41         4.22 o
  -1   3  12        344.17        372.18        13.71 o
   0   3  12        139.03        173.96         9.49 o
   1   3  12        372.71        389.05        16.87 o
   2   3  12         45.22         57.99         6.33 o
   3   3  12          7.10          5.27         4.22 o
   4   3  12          9.36          9.49         4.22 o
   5   3  12       1184.91       1149.22        32.68 o
   6   3  12        840.28        869.82        26.36 o
   7   3  12         64.90         84.35         6.33 o
   8   3  12         85.85         98.05         6.33 o
   9   3  12         66.51         90.67         7.38 o
  10   3  12         55.80         54.83         5.27 o
  11   3  12         19.47         21.09         4.22 o
  12   3  12          0.01          1.05         4.22 o
  13   3  12          0.00          1.05         3.16 o
  14   3  12         28.30         23.20         7.38 o
  15   3  12          0.15          1.05         5.27 o
 -19   4  12        359.01        373.23        14.76 o
 -18   4  12        284.55        281.51         9.49 o
 -17   4  12         22.16         25.30         5.27 o
 -16   4  12        145.24        145.50         9.49 o
 -15   4  12       1179.97       1182.96        40.06 o
 -14   4  12         35.52         40.06         5.27 o
 -13   4  12        150.25        159.20         8.43 o
 -12   4  12       1923.75       1918.88        62.21 o
 -11   4  12        210.29        220.35         9.49 o
 -10   4  12        121.06        105.43         8.43 o
  -9   4  12        280.23        282.56        10.54 o
  -8   4  12        136.05        118.08         7.38 o
  -7   4  12         11.74          8.43         3.16 o
  -6   4  12         22.83         28.47         4.22 o
  -5   4  12        690.08        711.67        18.98 o
  -4   4  12       2197.32       2151.89        56.93 o
  -3   4  12         63.30         51.66         7.38 o
  -2   4  12         54.38         21.09         6.33 o
  -1   4  12       1646.85       1651.08        39.01 o
   0   4  12        251.33        248.82        12.65 o
   1   4  12         17.87         17.92         6.33 o
   2   4  12        577.91        577.77        17.92 o
   3   4  12          0.12          3.16         3.16 o
   4   4  12        391.44        380.61        13.71 o
   5   4  12       1218.86       1215.64        33.74 o
   6   4  12        680.68        623.11        27.41 o
   7   4  12        596.60        556.69        25.30 o
   8   4  12         10.80          0.00         4.22 o
   9   4  12         15.79         16.87         5.27 o
  10   4  12        123.11        115.98         7.38 o
  11   4  12         82.39         84.35         8.43 o
  12   4  12         13.55         12.65         4.22 o
 -15   5  12         30.67         33.74         6.33 o
 -14   5  12         88.16         98.05        10.54 o
 -13   5  12          4.35         10.54         4.22 o
 -12   5  12         26.32         30.58         5.27 o
 -11   5  12          9.93         11.60         5.27 o
 -10   5  12         11.65         10.54         5.27 o
  -9   5  12         77.37         70.64         8.43 o
  -8   5  12         26.44         24.25         4.22 o
  -7   5  12         74.57         89.62         7.38 o
  -6   5  12         14.82         14.76         5.27 o
  -5   5  12        174.68        185.56        13.71 o
  -4   5  12        540.07        542.98        21.09 o
  -3   5  12          3.45          3.16         4.22 o
  -2   5  12        101.06         70.64         7.38 o
  -1   5  12         23.10         23.20         5.27 o
   0   5  12         53.88         60.10         7.38 o
   1   5  12         51.10         45.34         8.43 o
   2   5  12        135.02        140.23        10.54 o
   3   5  12         22.74         24.25         5.27 o
   4   5  12        141.80        149.71        10.54 o
   5   5  12        169.73        200.32        11.60 o
   6   5  12         72.28         78.02         8.43 o
   7   5  12         43.03         61.15         7.38 o
   8   5  12        379.71        335.28        14.76 o
   9   5  12         37.16         29.52         7.38 o
  10   5  12        308.64        288.89        18.98 o
  -9   6  12          9.10          0.00         4.22 o
  -8   6  12         10.16         21.09         6.33 o
  -7   6  12         72.02         65.37        10.54 o
  -6   6  12          5.69         12.65         4.22 o
  -5   6  12         74.94         83.29         6.33 o
  -4   6  12         22.45         28.47         4.22 o
  -3   6  12         68.80         66.42         6.33 o
  -2   6  12        287.79        226.68        10.54 o
  -1   6  12         38.36         41.12         5.27 o
   0   6  12          0.18          6.33         4.22 o
   1   6  12         20.35         22.14         5.27 o
   2   6  12          0.34          1.05         3.16 o
   3   6  12         14.49         18.98         4.22 o
 -23   1  13        325.78        300.48        11.60 o
 -22   1  13       1163.66       1113.37        27.41 o
 -21   1  13          0.00          3.16         2.11 o
 -20   1  13         23.64         18.98         3.16 o
 -19   1  13        668.74        669.50        16.87 o
 -18   1  13        526.53        507.13        11.60 o
 -17   1  13         34.52         40.06         3.16 o
 -16   1  13        639.50        672.66        13.71 o
 -15   1  13        217.07        208.76         4.22 o
 -14   1  13          7.02          6.33         1.05 o
 -13   1  13       1335.43       1306.31        20.03 o
 -12   1  13         99.16        117.03         4.22 o
 -11   1  13       2503.27       2565.18        52.72 o
 -10   1  13       1918.67       2021.15        56.93 o
  -9   1  13       2576.77       2731.77       100.16 o
  -8   1  13       6389.67       6554.76       192.94 o
  -7   1  13       1730.45       1732.26        41.12 o
  -6   1  13       1054.98        956.28        26.36 o
  -5   1  13        166.43        197.16         8.43 o
  -4   1  13        299.17        333.17        11.60 o
  -3   1  13         77.90         89.62         6.33 o
  -2   1  13       3797.66       3744.98        98.05 o
  -1   1  13       1893.62       1866.16        50.61 o
   0   1  13         62.02         45.34         5.27 o
   1   1  13        667.49        715.89        31.63 o
   2   1  13       3048.92       3079.69        93.84 o
   3   1  13       2510.74       2525.12        78.02 o
   4   1  13        337.20        344.77        14.76 o
   5   1  13         78.48         80.13         5.27 o
   6   1  13       1004.46       1018.48        23.20 o
   7   1  13         39.97         48.50         4.22 o
   8   1  13        530.00        480.77        11.60 o
   9   1  13       6058.57       5923.22        95.94 o
  10   1  13       2543.40       2582.05        43.23 o
  11   1  13        953.74        922.54        18.98 o
  12   1  13          2.87          6.33         3.16 o
  13   1  13       1057.62       1013.21        23.20 o
  14   1  13        170.94        171.86         9.49 o
  15   1  13        142.64        159.20         8.43 o
  16   1  13         22.22         32.68         4.22 o
  17   1  13          7.12          9.49         3.16 o
 -23   2  13        171.67        162.37        11.60 o
 -22   2  13          0.08          3.16         4.22 o
 -21   2  13          9.31         13.71         2.11 o
 -20   2  13        338.63        324.73         9.49 o
 -19   2  13          9.75          9.49         3.16 o
 -18   2  13          3.83          5.27         2.11 o
 -17   2  13         69.03         88.56         4.22 o
 -16   2  13        593.24        614.67        14.76 o
 -15   2  13        824.14        770.71        16.87 o
 -14   2  13         29.14         24.25         3.16 o
 -13   2  13        233.58        221.41         6.33 o
 -12   2  13        213.35        230.90         6.33 o
 -11   2  13        102.61        102.27         4.22 o
 -10   2  13        974.91        965.77        16.87 o
  -9   2  13       2292.31       2268.92        39.01 o
  -8   2  13        270.06        274.13         8.43 o
  -7   2  13         32.88         34.79         3.16 o
  -6   2  13        154.46        203.49         8.43 o
  -5   2  13       2747.51       2718.06        71.69 o
  -4   2  13        275.09        269.91        10.54 o
  -3   2  13        841.12        750.68        23.20 o
  -2   2  13        579.78        586.21        22.14 o
  -1   2  13       3642.99       3534.11       108.60 o
   0   2  13        535.19        444.93        32.68 o
   1   2  13        527.56        497.64        25.30 o
   2   2  13          3.93          5.27         6.33 o
   3   2  13         53.44         59.04         6.33 o
   4   2  13         31.41         53.77         5.27 o
   5   2  13          4.40          3.16         3.16 o
   6   2  13          9.43          5.27         3.16 o
   7   2  13        977.48       1023.75        25.30 o
   8   2  13        225.67        214.03         8.43 o
   9   2  13        114.32        112.81         6.33 o
  10   2  13         53.61         51.66         5.27 o
  11   2  13        179.65        190.83         7.38 o
  12   2  13          6.85         10.54         3.16 o
  13   2  13          0.01          4.22         5.27 o
  14   2  13          1.31          6.33         5.27 o
  15   2  13         28.93         39.01         6.33 o
  16   2  13        182.45        188.72         9.49 o
 -22   3  13        219.24        218.25        18.98 o
 -21   3  13          0.00          1.05         2.11 o
 -20   3  13          0.02          1.05         3.16 o
 -19   3  13        133.80        169.75        18.98 o
 -18   3  13         28.43         31.63         4.22 o
 -17   3  13          0.12          1.05         3.16 o
 -16   3  13        421.63        415.41        14.76 o
 -15   3  13          1.55          5.27         3.16 o
 -14   3  13         34.27         40.06         5.27 o
 -13   3  13        310.62        308.92        13.71 o
 -12   3  13        363.13        352.15        13.71 o
 -11   3  13         34.93         36.90         4.22 o
 -10   3  13        274.87        270.96         8.43 o
  -9   3  13         93.88        107.54         5.27 o
  -8   3  13        111.39        142.33         6.33 o
  -7   3  13        561.11        545.09        12.65 o
  -6   3  13         83.45         72.75         5.27 o
  -5   3  13         64.38         67.48         5.27 o
  -4   3  13          9.89          9.49         3.16 o
  -3   3  13         65.38         84.35         6.33 o
  -2   3  13        210.90        185.56         9.49 o
  -1   3  13        564.90        576.72        18.98 o
   0   3  13         97.05        104.38         8.43 o
   1   3  13          1.14          3.16         3.16 o
   2   3  13        221.48        225.63        11.60 o
   3   3  13         61.00         55.88         6.33 o
   4   3  13        667.27        645.25        20.03 o
   5   3  13          9.55         22.14         4.22 o
   6   3  13        664.49        615.73        20.03 o
   7   3  13        540.95        529.27        17.92 o
   8   3  13        359.42        326.84        11.60 o
   9   3  13          0.05          0.00         3.16 o
  10   3  13          0.02          3.16         3.16 o
  11   3  13          5.51          4.22         3.16 o
  12   3  13          2.31          1.05         4.22 o
  13   3  13         29.14         32.68         5.27 o
  14   3  13         50.84         60.10         9.49 o
 -19   4  13        354.24        333.17        13.71 o
 -18   4  13          0.03          0.00         2.11 o
 -17   4  13        494.97        486.05        18.98 o
 -16   4  13        494.06        497.64        20.03 o
 -15   4  13        935.63        955.22        33.74 o
 -14   4  13          0.52          0.00         4.22 o
 -13   4  13         82.91         67.48         6.33 o
 -12   4  13         80.53         74.86         8.43 o
 -11   4  13          6.29          2.11         4.22 o
 -10   4  13         87.41        113.87         8.43 o
  -9   4  13         50.98         54.83         5.27 o
  -8   4  13        482.68        461.80        14.76 o
  -7   4  13        161.12        167.64         7.38 o
  -6   4  13        134.35        134.95         7.38 o
  -5   4  13        409.32        380.61        12.65 o
  -4   4  13         66.40         68.53         7.38 o
  -3   4  13       1208.03       1064.87        30.58 o
  -2   4  13         53.66         59.04         6.33 o
  -1   4  13       1138.06       1064.87        27.41 o
   0   4  13        887.77        923.59        24.25 o
   1   4  13          6.54          5.27         4.22 o
   2   4  13          0.68          3.16         3.16 o
   3   4  13          0.00          0.00         3.16 o
   4   4  13        718.15        745.41        21.09 o
   5   4  13        137.24        149.71         9.49 o
   6   4  13         18.58         14.76         6.33 o
   7   4  13         84.82         57.99         8.43 o
   8   4  13         80.45         75.91         8.43 o
   9   4  13        304.53        299.43        15.81 o
  10   4  13          2.86          2.11         4.22 o
  11   4  13         62.52         52.72         7.38 o
  12   4  13         10.71          0.00         4.22 o
 -15   5  13        183.06        166.58        11.60 o
 -14   5  13          3.75          9.49         5.27 o
 -13   5  13        547.23        524.00        20.03 o
 -12   5  13        130.80        154.99        10.54 o
 -11   5  13         77.68         74.86         8.43 o
 -10   5  13          1.63          0.00         4.22 o
  -9   5  13        153.76        162.37        12.65 o
  -8   5  13        139.16        136.01         8.43 o
  -7   5  13          1.05          3.16         4.22 o
  -6   5  13         40.06         40.06         7.38 o
  -5   5  13          4.84          4.22         5.27 o
  -4   5  13         31.60         23.20         5.27 o
  -3   5  13        117.42        115.98         9.49 o
  -2   5  13        343.97        343.71        15.81 o
  -1   5  13        289.56        285.72        14.76 o
   0   5  13          2.00          1.05         4.22 o
   1   5  13         96.02        105.43        11.60 o
   2   5  13        125.58        112.81         9.49 o
   3   5  13         78.01         69.59         7.38 o
   4   5  13         34.53         32.68         5.27 o
   5   5  13          1.23          6.33         4.22 o
   6   5  13        492.92        484.99        17.92 o
   7   5  13        142.07        128.63         9.49 o
   8   5  13        110.51        113.87         7.38 o
   9   5  13        143.38        129.68        12.65 o
  -9   6  13          7.11          6.33         5.27 o
  -8   6  13          4.67         15.81         6.33 o
  -7   6  13          1.23          0.00         5.27 o
  -6   6  13         33.83         37.96         8.43 o
  -5   6  13         87.60         85.40         7.38 o
  -4   6  13        221.99        225.63        10.54 o
  -3   6  13          0.69          6.33         3.16 o
  -2   6  13         15.60         11.60         3.16 o
  -1   6  13          0.23          1.05         3.16 o
   0   6  13          0.95          1.05         3.16 o
   1   6  13          3.78          0.00         3.16 o
   2   6  13          6.38          6.33         4.22 o
 -22   0  14        161.66        192.94        21.09 o
 -21   0  14       1038.57       1078.58        31.63 o
 -20   0  14        282.21        272.02        11.60 o
 -19   0  14         32.01         29.52         4.22 o
 -18   0  14         55.95         68.53         5.27 o
 -17   0  14       5811.10       5827.28       149.71 o
 -16   0  14        479.39        521.89        12.65 o
 -15   0  14        401.02        379.56         8.43 o
 -14   0  14        130.59        138.12         4.22 o
 -13   0  14          2.33          4.22         2.11 o
 -12   0  14        918.72        946.79        21.09 o
 -11   0  14        924.06        985.80        27.41 o
 -10   0  14       2533.22       2746.53       142.33 o
  -9   0  14         46.29         52.72         8.43 o
  -8   0  14        664.99        614.67        18.98 o
  -7   0  14       1108.64       1060.65        41.12 o
  -6   0  14       1196.43       1214.59        46.39 o
  -5   0  14          7.67          8.43         4.22 o
  -4   0  14        396.59        548.25        24.25 o
  -3   0  14       2833.82       2937.36       109.65 o
  -2   0  14       4945.05       5663.85       208.76 o
  -1   0  14       2505.73       2751.80       105.43 o
   0   0  14      12418.86      12144.81       437.55 o
   1   0  14         37.95         28.47         9.49 o
   2   0  14          4.18         14.76         7.38 o
   3   0  14        372.25        379.56        27.41 o
   4   0  14         77.95         95.94        10.54 o
   5   0  14       2526.51       2329.01        70.64 o
   6   0  14        134.61        170.80        10.54 o
   7   0  14        363.56        318.41        14.76 o
   8   0  14       2138.89       1952.62        49.55 o
   9   0  14       1574.53       1599.42        60.10 o
  10   0  14       5005.22       5063.94       113.87 o
  11   0  14          2.05          2.11         4.22 o
  12   0  14       4572.70       4495.66       113.87 o
  13   0  14       2720.95       2717.01        70.64 o
  14   0  14          0.02          5.27         5.27 o
  15   0  14          0.03          0.00         4.22 o
  16   0  14        184.46        200.32        11.60 o
  17   0  14        313.57        384.83        15.81 o
 -23   1  14        271.76        251.98        10.54 o
 -22   1  14         37.13         35.85         4.22 o
 -21   1  14         29.61         26.36         3.16 o
 -20   1  14         51.10         46.39         4.22 o
 -19   1  14        192.46        214.03         6.33 o
 -18   1  14        384.00        371.12         9.49 o
 -17   1  14         19.70         22.14         2.11 o
 -16   1  14        560.85        580.94        10.54 o
 -15   1  14         66.34         70.64         3.16 o
 -14   1  14       1059.53       1038.51        15.81 o
 -13   1  14        436.59        444.93         8.43 o
 -12   1  14        485.30        513.46         9.49 o
 -11   1  14         18.43         18.98         2.11 o
 -10   1  14         13.42         16.87         3.16 o
  -9   1  14        110.95         98.05         4.22 o
  -8   1  14          3.35          7.38         3.16 o
  -7   1  14       5653.26       5823.06       132.85 o
  -6   1  14       7433.26       8068.78       205.59 o
  -5   1  14        466.40        541.93        16.87 o
  -4   1  14        894.38        886.69        25.30 o
  -3   1  14        723.93        790.75        23.20 o
  -2   1  14        556.41        583.04        18.98 o
  -1   1  14         43.66         41.12         5.27 o
   0   1  14        725.71        888.80        37.96 o
   1   1  14        140.13        208.76        18.98 o
   2   1  14         93.24        146.55        12.65 o
   3   1  14        752.34        728.54        32.68 o
   4   1  14         41.49         41.12         5.27 o
   5   1  14        635.34        641.03        17.92 o
   6   1  14         97.42        101.22         6.33 o
   7   1  14         99.51        113.87         6.33 o
   8   1  14        568.02        524.00        13.71 o
   9   1  14        160.28        175.02         7.38 o
  10   1  14        545.73        586.21        12.65 o
  11   1  14        471.57        481.83        12.65 o
  12   1  14         67.57         51.66         4.22 o
  13   1  14        221.22        203.49         8.43 o
  14   1  14        283.71        262.53        10.54 o
  15   1  14        131.56        134.95         7.38 o
  16   1  14        174.48        172.91         7.38 o
  17   1  14          1.34          1.05         5.27 o
 -23   2  14         34.16         43.23         5.27 o
 -22   2  14        145.40        132.85         9.49 o
 -21   2  14          0.39          0.00         2.11 o
 -20   2  14         13.67          8.43         3.16 o
 -19   2  14         13.82          6.33         2.11 o
 -18   2  14         15.32         22.14         3.16 o
 -17   2  14        171.16        175.02         6.33 o
 -16   2  14       1179.74       1191.39        29.52 o
 -15   2  14        239.77        236.17         8.43 o
 -14   2  14        127.38        141.28         7.38 o
 -13   2  14         90.67        110.70         5.27 o
 -12   2  14        437.94        432.27         9.49 o
 -11   2  14        226.41        236.17         6.33 o
 -10   2  14       4629.31       4632.72        80.13 o
  -9   2  14       3256.74       3179.86        55.88 o
  -8   2  14        129.25        137.06         5.27 o
  -7   2  14        157.52        151.82         5.27 o
  -6   2  14        847.28        874.04        22.14 o
  -5   2  14        305.78        315.24        11.60 o
  -4   2  14        599.33        616.78        20.03 o
  -3   2  14        414.36        435.44        17.92 o
  -2   2  14       1014.84        862.44        30.58 o
  -1   2  14        210.34        222.46        22.14 o
   0   2  14         73.93         97.00        16.87 o
   1   2  14        416.11        410.13        30.58 o
   2   2  14       1558.76       1467.63        39.01 o
   3   2  14         12.61         25.30         4.22 o
   4   2  14        262.97        280.45        11.60 o
   5   2  14         28.90         29.52         5.27 o
   6   2  14        231.99        239.33        10.54 o
   7   2  14       1232.74       1227.24        29.52 o
   8   2  14        124.76        118.08         7.38 o
   9   2  14        885.68        890.91        20.03 o
  10   2  14        204.26        227.74         9.49 o
  11   2  14          3.73          2.11         3.16 o
  12   2  14          0.02          3.16         3.16 o
  13   2  14         92.35        109.65         7.38 o
  14   2  14         11.37         11.60         4.22 o
  15   2  14        146.64        149.71         8.43 o
  16   2  14         10.24          9.49         5.27 o
 -21   3  14         21.40         26.36         3.16 o
 -20   3  14          2.87          1.05         3.16 o
 -19   3  14        266.62        218.25        20.03 o
 -18   3  14          5.87         11.60         3.16 o
 -17   3  14        424.90        427.00        14.76 o
 -16   3  14        468.33        434.38        14.76 o
 -15   3  14         92.26         98.05         7.38 o
 -14   3  14        605.87        557.74        17.92 o
 -13   3  14         26.33         22.14         4.22 o
 -12   3  14        141.04        162.37         9.49 o
 -11   3  14          2.53          0.00         3.16 o
 -10   3  14         59.84         61.15         5.27 o
  -9   3  14          4.06          2.11         2.11 o
  -8   3  14         24.66         28.47         3.16 o
  -7   3  14        649.59        654.74        14.76 o
  -6   3  14        344.80        311.03         8.43 o
  -5   3  14        392.66        365.85        10.54 o
  -4   3  14        607.61        581.99        14.76 o
  -3   3  14        354.81        359.53        13.71 o
  -2   3  14         17.99         29.52         5.27 o
  -1   3  14        329.29        320.52        12.65 o
   0   3  14        173.27        202.43        11.60 o
   1   3  14         56.76         55.88         6.33 o
   2   3  14         49.89         48.50         6.33 o
   3   3  14        588.99        571.45        18.98 o
   4   3  14        367.41        364.80        14.76 o
   5   3  14         60.38         66.42         7.38 o
   6   3  14         28.47         17.92         4.22 o
   7   3  14        637.54        635.76        20.03 o
   8   3  14         27.88         33.74         6.33 o
   9   3  14         43.67         50.61         6.33 o
  10   3  14          3.60          1.05         3.16 o
  11   3  14         79.16         82.24         6.33 o
  12   3  14          0.51          3.16         4.22 o
  13   3  14         10.26         11.60         4.22 o
  14   3  14          4.34          8.43         5.27 o
 -19   4  14         71.79         66.42         6.33 o
 -18   4  14          5.55          6.33         3.16 o
 -17   4  14         17.71         18.98         4.22 o
 -16   4  14        256.02        227.74        11.60 o
 -15   4  14        542.70        546.14        22.14 o
 -14   4  14        647.72        661.06        25.30 o
 -13   4  14        138.91        149.71         8.43 o
 -12   4  14         25.24         20.03         5.27 o
 -11   4  14          1.75          0.00         4.22 o
 -10   4  14        424.07        398.54        15.81 o
  -9   4  14         16.17         22.14         4.22 o
  -8   4  14         37.65         37.96         5.27 o
  -7   4  14        409.57        367.96        13.71 o
  -6   4  14       1595.06       1663.73        37.96 o
  -5   4  14         61.82         41.12         5.27 o
  -4   4  14        267.91        292.05        12.65 o
  -3   4  14          3.66          8.43         4.22 o
  -2   4  14        306.83        313.14        12.65 o
  -1   4  14         77.32         66.42         6.33 o
   0   4  14        389.49        397.48        13.71 o
   1   4  14         57.85         82.24         7.38 o
   2   4  14          2.98          5.27         4.22 o
   3   4  14        121.21        115.98         7.38 o
   4   4  14        179.64        175.02        10.54 o
   5   4  14       2630.54       2459.75        60.10 o
   6   4  14       1080.81       1007.94        40.06 o
   7   4  14        479.44        471.29        22.14 o
   8   4  14        128.23        108.60        10.54 o
   9   4  14          6.74          8.43         4.22 o
  10   4  14         13.41          5.27         4.22 o
  11   4  14         65.94         69.59         7.38 o
  12   4  14          0.27          0.00         4.22 o
 -15   5  14          4.51          3.16         4.22 o
 -14   5  14        481.68        498.70        25.30 o
 -13   5  14        109.62        111.76         7.38 o
 -12   5  14          0.16          4.22         4.22 o
 -11   5  14          0.60          2.11         4.22 o
 -10   5  14         34.67         40.06         6.33 o
  -9   5  14         55.84         68.53         8.43 o
  -8   5  14          7.99          8.43         4.22 o
  -7   5  14         17.71          7.38         4.22 o
  -6   5  14        271.37        231.95        14.76 o
  -5   5  14          0.05          1.05         4.22 o
  -4   5  14          8.18          6.33         4.22 o
  -3   5  14         85.77         88.56         8.43 o
  -2   5  14        117.50        133.90        10.54 o
  -1   5  14          4.81          3.16         4.22 o
   0   5  14          5.54          2.11         4.22 o
   1   5  14          0.11          0.00         4.22 o
   2   5  14         41.11         49.55         6.33 o
   3   5  14          9.72          7.38         4.22 o
   4   5  14        775.15        753.85        25.30 o
   5   5  14         88.58        103.32         8.43 o
   6   5  14        451.26        464.96        16.87 o
   7   5  14         97.35        112.81         8.43 o
   8   5  14          1.96          0.00         5.27 o
  -8   6  14          8.97          7.38         5.27 o
  -7   6  14         36.78         34.79         7.38 o
  -6   6  14         43.46         69.59        10.54 o
  -5   6  14         87.20         75.91        10.54 o
  -4   6  14          0.76          0.00         3.16 o
  -3   6  14        120.53        115.98         7.38 o
  -2   6  14         15.72         21.09         4.22 o
  -1   6  14         51.51         56.93         6.33 o
   0   6  14          2.98          5.27         3.16 o
   1   6  14         17.56         28.47         7.38 o
 -23   1  15          4.56          6.33         2.11 o
 -22   1  15        184.95        178.18         7.38 o
 -21   1  15         53.44         31.63         4.22 o
 -20   1  15        323.20        330.00        11.60 o
 -19   1  15         96.36         92.78         4.22 o
 -18   1  15        132.66        143.39         5.27 o
 -17   1  15          4.36          7.38         2.11 o
 -16   1  15        477.80        476.56         9.49 o
 -15   1  15         87.03         81.18         3.16 o
 -14   1  15        535.26        558.79        10.54 o
 -13   1  15        414.45        421.73         9.49 o
 -12   1  15          5.27          6.33         2.11 o
 -11   1  15         57.67         64.31         4.22 o
 -10   1  15        101.81        125.47         5.27 o
  -9   1  15       1447.56       1538.27        30.58 o
  -8   1  15       4035.86       4347.00       104.38 o
  -7   1  15        107.83        114.92         6.33 o
  -6   1  15        467.29        418.57        13.71 o
  -5   1  15        133.15        165.53         7.38 o
  -4   1  15          5.80          7.38         3.16 o
  -3   1  15        426.58        401.70        13.71 o
  -2   1  15       1083.68       1042.73        30.58 o
  -1   1  15        214.12        248.82        12.65 o
   0   1  15        231.92        204.54        21.09 o
   1   1  15        191.40        171.86        18.98 o
   2   1  15        371.34        404.86        30.58 o
   3   1  15         52.92         49.55         5.27 o
   4   1  15        206.10        195.05         9.49 o
   5   1  15        987.53        938.35        27.41 o
   6   1  15        734.58        705.35        22.14 o
   7   1  15        199.17        217.19        10.54 o
   8   1  15        122.40        144.44         7.38 o
   9   1  15          2.96          2.11         3.16 o
  10   1  15          0.00          0.00         2.11 o
  11   1  15       1179.66       1111.26        23.20 o
  12   1  15        186.86        180.29         7.38 o
  13   1  15         56.38         46.39         4.22 o
  14   1  15         18.35         18.98         4.22 o
  15   1  15         27.60         35.85         4.22 o
  16   1  15         82.90         85.40         5.27 o
 -23   2  15        149.18        131.79         8.43 o
 -22   2  15          0.54          4.22         4.22 o
 -21   2  15          7.34          8.43         2.11 o
 -20   2  15         21.30         33.74         3.16 o
 -19   2  15        224.79        229.84         8.43 o
 -18   2  15         47.70         52.72         5.27 o
 -17   2  15        184.50        191.89         7.38 o
 -16   2  15         69.35         51.66         5.27 o
 -15   2  15        394.42        393.26        13.71 o
 -14   2  15        800.34        786.53        20.03 o
 -13   2  15        560.04        610.46        14.76 o
 -12   2  15          5.49         10.54         2.11 o
 -11   2  15        708.84        723.27        14.76 o
 -10   2  15        279.79        319.46         8.43 o
  -9   2  15       1838.01       1885.14        31.63 o
  -8   2  15       1429.54       1387.50        24.25 o
  -7   2  15        182.72        199.27         5.27 o
  -6   2  15        477.19        415.41         9.49 o
  -5   2  15        133.99        133.90         5.27 o
  -4   2  15          8.55          3.16         2.11 o
  -3   2  15         68.70         56.93         5.27 o
  -2   2  15       1001.66        945.73        27.41 o
  -1   2  15         13.80         20.03         6.33 o
   0   2  15         10.40         12.65         6.33 o
   1   2  15        955.86        906.72        23.20 o
   2   2  15         91.04        105.43         7.38 o
   3   2  15        297.06        308.92        12.65 o
   4   2  15        616.68        618.89        20.03 o
   5   2  15          0.74          2.11         3.16 o
   6   2  15        986.69       1021.64        29.52 o
   7   2  15         32.76         31.63         5.27 o
   8   2  15        696.67        699.02        18.98 o
   9   2  15        184.53        194.00         7.38 o
  10   2  15        196.84        210.87         9.49 o
  11   2  15         38.15         46.39         5.27 o
  12   2  15          0.00          0.00         3.16 o
  13   2  15          2.11          6.33         3.16 o
  14   2  15          9.64          5.27         4.22 o
  15   2  15          0.02          0.00         3.16 o
 -21   3  15         62.84         69.59         4.22 o
 -20   3  15         44.85         54.83         6.33 o
 -19   3  15          6.57          6.33         7.38 o
 -18   3  15         36.05         43.23         4.22 o
 -17   3  15        259.60        246.71        10.54 o
 -16   3  15        429.10        456.52        15.81 o
 -15   3  15        386.07        405.92        14.76 o
 -14   3  15        579.26        572.50        22.14 o
 -13   3  15         82.72         83.29         6.33 o
 -12   3  15        880.87        826.59        24.25 o
 -11   3  15        665.73        670.55        21.09 o
 -10   3  15        181.09        184.51         8.43 o
  -9   3  15        311.51        304.70         9.49 o
  -8   3  15        140.38        141.28         6.33 o
  -7   3  15         84.77         85.40         4.22 o
  -6   3  15       1831.94       1767.06        33.74 o
  -5   3  15        135.91        120.19         6.33 o
  -4   3  15        310.89        302.59         9.49 o
  -3   3  15       2531.43       2421.79        63.26 o
  -2   3  15       1651.08       1660.57        43.23 o
  -1   3  15          0.03          4.22         4.22 o
   0   3  15         32.41         32.68         5.27 o
   1   3  15        943.57        934.14        30.58 o
   2   3  15        350.09        355.31        13.71 o
   3   3  15        640.79        662.12        21.09 o
   4   3  15        216.71        187.67        10.54 o
   5   3  15        312.18        327.90        14.76 o
   6   3  15         45.32         54.83         7.38 o
   7   3  15        437.86        364.80        16.87 o
   8   3  15        947.19        904.61        35.85 o
   9   3  15        155.11        158.15        10.54 o
  10   3  15          2.32          0.00         3.16 o
  11   3  15         90.00        106.49         7.38 o
  12   3  15        159.38        161.31        10.54 o
  13   3  15          2.89          0.00         3.16 o
 -19   4  15          0.23          9.49         7.38 o
 -18   4  15         95.28         78.02         5.27 o
 -17   4  15         16.61         29.52         5.27 o
 -16   4  15        195.73        181.34        10.54 o
 -15   4  15          2.56          1.05         4.22 o
 -14   4  15         20.58         25.30         6.33 o
 -13   4  15        648.25        661.06        24.25 o
 -12   4  15         68.42         54.83         7.38 o
 -11   4  15          1.25          4.22         4.22 o
 -10   4  15        181.83        141.28        11.60 o
  -9   4  15         91.41         90.67         6.33 o
  -8   4  15        343.39        347.93        12.65 o
  -7   4  15          3.89          5.27         3.16 o
  -6   4  15          2.96          2.11         3.16 o
  -5   4  15         17.15         30.58         5.27 o
  -4   4  15       1593.78       1480.28        41.12 o
  -3   4  15         95.30        112.81         7.38 o
  -2   4  15         47.28         65.37         6.33 o
  -1   4  15         11.28          8.43         4.22 o
   0   4  15       1503.25       1450.76        35.85 o
   1   4  15        233.99        235.12        13.71 o
   2   4  15        217.32        182.40         9.49 o
   3   4  15          2.85         10.54         4.22 o
   4   4  15          0.46          4.22         3.16 o
   5   4  15        175.58        175.02        10.54 o
   6   4  15       1175.31       1161.87        44.28 o
   7   4  15         25.41         27.41         6.33 o
   8   4  15          7.28          0.00         4.22 o
   9   4  15         37.04         46.39         6.33 o
  10   4  15         29.31         29.52         7.38 o
  11   4  15         21.39         21.09         6.33 o
 -15   5  15         87.05        104.38        10.54 o
 -14   5  15        261.44        240.39        15.81 o
 -13   5  15        168.35        190.83        14.76 o
 -12   5  15          0.02          5.27         3.16 o
 -11   5  15         92.13         80.13         6.33 o
 -10   5  15         24.32         17.92         5.27 o
  -9   5  15          2.92          6.33         4.22 o
  -8   5  15          7.94          8.43         3.16 o
  -7   5  15        129.15        136.01        10.54 o
  -6   5  15        150.07        162.37        12.65 o
  -5   5  15         19.80         21.09         6.33 o
  -4   5  15        229.44        203.49        11.60 o
  -3   5  15         65.15         70.64         7.38 o
  -2   5  15         65.66         65.37         7.38 o
  -1   5  15         55.80         53.77         7.38 o
   0   5  15         22.39         25.30         5.27 o
   1   5  15          2.56          5.27         5.27 o
   2   5  15        119.56        123.36         9.49 o
   3   5  15         80.12         83.29         7.38 o
   4   5  15        112.75        128.63         8.43 o
   5   5  15        115.72        120.19         8.43 o
   6   5  15         26.40         28.47         4.22 o
   7   5  15         42.31         43.23         5.27 o
   8   5  15        135.41        121.25        12.65 o
  -6   6  15          0.63          3.16         5.27 o
  -5   6  15         71.88         73.80        10.54 o
  -4   6  15          0.83          3.16         5.27 o
  -3   6  15          5.28          8.43         5.27 o
  -2   6  15          0.12          1.05         4.22 o
  -1   6  15         78.22         64.31         9.49 o
 -21   0  16        539.50        528.22        21.09 o
 -20   0  16        606.35        578.83        23.20 o
 -19   0  16        276.49        255.15        12.65 o
 -18   0  16        807.84        866.66        27.41 o
 -17   0  16        130.59        147.61         6.33 o
 -16   0  16         71.95         87.51         4.22 o
 -15   0  16         58.36         74.86         4.22 o
 -14   0  16        277.03        278.34         9.49 o
 -13   0  16        329.54        358.47         9.49 o
 -12   0  16       1074.46       1075.42        26.36 o
 -11   0  16        152.47        167.64         8.43 o
 -10   0  16       1017.08       1045.89        36.90 o
  -9   0  16        105.82        106.49         7.38 o
  -8   0  16       1073.95       1237.78        47.44 o
  -7   0  16        248.37        269.91        13.71 o
  -6   0  16       2114.04       2359.59        88.56 o
  -5   0  16        663.15        724.32        30.58 o
  -4   0  16        149.27        145.50        10.54 o
  -3   0  16       1128.36       1142.89        46.39 o
  -2   0  16        636.57        663.17        29.52 o
  -1   0  16       4960.56       4845.70       255.15 o
   0   0  16          4.12         16.87         9.49 o
   2   0  16       2572.52       2707.52       146.55 o
   3   0  16       1782.39       1820.83        67.48 o
   4   0  16        168.19        195.05        13.71 o
   5   0  16         14.08         17.92         6.33 o
   6   0  16        181.01        185.56        13.71 o
   7   0  16         94.88        101.22        10.54 o
   8   0  16         57.24         56.93         8.43 o
   9   0  16        580.60        597.80        26.36 o
  10   0  16        744.50        738.03        21.09 o
  11   0  16        790.00        789.69        25.30 o
  12   0  16       2952.12       2893.08        74.86 o
  13   0  16        913.38        810.78        24.25 o
  14   0  16        798.65        789.69        29.52 o
  15   0  16          0.02          0.00         9.49 o
  16   0  16         30.28         31.63        14.76 o
 -23   1  16         14.96         15.81         3.16 o
 -22   1  16        719.39        666.34        20.03 o
 -21   1  16        124.84        140.23         9.49 o
 -20   1  16          3.00          6.33         3.16 o
 -19   1  16         93.40         87.51         5.27 o
 -18   1  16       1755.85       1726.99        42.17 o
 -17   1  16         10.93         10.54         2.11 o
 -16   1  16         16.17         22.14         2.11 o
 -15   1  16        233.16        251.98         6.33 o
 -14   1  16        601.28        567.23        10.54 o
 -13   1  16        151.60        141.28         4.22 o
 -12   1  16        205.52        226.68         6.33 o
 -11   1  16       1094.36       1109.15        22.14 o
 -10   1  16        419.69        432.27        11.60 o
  -9   1  16        753.59        793.91        15.81 o
  -8   1  16        735.87        745.41        15.81 o
  -7   1  16       1173.32       1305.26        30.58 o
  -6   1  16          0.28          0.00         2.11 o
  -5   1  16        992.72       1038.51        29.52 o
  -4   1  16       1435.31       1465.52        41.12 o
  -3   1  16          0.32          4.22         3.16 o
  -2   1  16          0.37          1.05         4.22 o
  -1   1  16         51.33         53.77         8.43 o
   0   1  16       1486.72       1508.74        87.51 o
   2   1  16        145.64        178.18        10.54 o
   3   1  16          6.06          6.33         4.22 o
   4   1  16         52.02         50.61         6.33 o
   5   1  16        748.24        729.60        22.14 o
   6   1  16        638.17        594.64        20.03 o
   7   1  16          2.71          4.22         4.22 o
   8   1  16        977.89        921.48        26.36 o
   9   1  16         20.03         10.54         3.16 o
  10   1  16         81.17         79.07         5.27 o
  11   1  16         52.51         41.12         4.22 o
  12   1  16         82.07         82.24         5.27 o
  13   1  16        100.99        100.16         6.33 o
  14   1  16          1.74          1.05         3.16 o
  15   1  16          3.00          2.11         3.16 o
  16   1  16          7.63          7.38         6.33 o
 -23   2  16         20.69         17.92         4.22 o
 -22   2  16         22.25         34.79         6.33 o
 -21   2  16        194.12        175.02         6.33 o
 -20   2  16         19.71         28.47         3.16 o
 -19   2  16        163.26        152.88         6.33 o
 -18   2  16        215.27        240.39        10.54 o
 -17   2  16        250.60        248.82         9.49 o
 -16   2  16        383.61        391.16        11.60 o
 -15   2  16        918.47        906.72        23.20 o
 -14   2  16         80.12         93.84         6.33 o
 -13   2  16        159.25        160.26         7.38 o
 -12   2  16        322.05        309.97         7.38 o
 -11   2  16       1951.98       1966.32        37.96 o
 -10   2  16       2419.32       2472.40        44.28 o
  -9   2  16          9.58         16.87         2.11 o
  -8   2  16        873.29        908.83        16.87 o
  -7   2  16       1359.77       1426.51        24.25 o
  -6   2  16       1764.05       1832.42        32.68 o
  -5   2  16         77.98         71.69         4.22 o
  -4   2  16        163.94        176.07         7.38 o
  -3   2  16        424.69        420.68        13.71 o
  -2   2  16       3491.07       3500.37        87.51 o
  -1   2  16        195.66        234.06        10.54 o
   0   2  16        140.30        142.33         9.49 o
   1   2  16        815.51        789.69        23.20 o
   2   2  16        338.47        322.62        12.65 o
   3   2  16         75.34         94.89         7.38 o
   4   2  16        206.52        207.70        10.54 o
   5   2  16         16.50         15.81         4.22 o
   6   2  16        198.26        204.54        10.54 o
   7   2  16       2222.96       2191.95        56.93 o
   8   2  16        659.03        673.72        21.09 o
   9   2  16         55.33         65.37         6.33 o
  10   2  16         90.26         97.00         7.38 o
  11   2  16        553.00        478.67        14.76 o
  12   2  16         21.04         16.87         4.22 o
  13   2  16         40.30         61.15         5.27 o
  14   2  16          6.16          4.22         4.22 o
 -21   3  16          5.21          4.22         2.11 o
 -20   3  16         38.30         46.39        10.54 o
 -19   3  16         11.56          0.00         7.38 o
 -18   3  16         51.30         62.21         5.27 o
 -17   3  16        367.42        363.74        12.65 o
 -16   3  16        176.89        173.96         8.43 o
 -15   3  16         43.04         74.86         8.43 o
 -14   3  16         10.36         10.54         5.27 o
 -13   3  16         81.81         81.18         6.33 o
 -12   3  16          4.63         11.60         4.22 o
 -11   3  16        295.50        289.94        11.60 o
 -10   3  16         24.13         34.79         4.22 o
  -9   3  16          7.36          7.38         3.16 o
  -8   3  16         75.31         63.26         4.22 o
  -7   3  16        458.52        436.49        10.54 o
  -6   3  16          0.05          2.11         2.11 o
  -5   3  16       1637.49       1598.36        30.58 o
  -4   3  16         21.42         22.14         4.22 o
  -3   3  16         65.56         71.69         7.38 o
  -2   3  16          0.26          4.22         4.22 o
  -1   3  16        272.13        275.18        12.65 o
   0   3  16        280.53        262.53        12.65 o
   1   3  16        272.11        278.34        12.65 o
   2   3  16       1391.97       1285.23        35.85 o
   3   3  16        464.49        429.11        15.81 o
   4   3  16        163.03        160.26        10.54 o
   5   3  16        250.25        244.60        12.65 o
   6   3  16         36.33         24.25         5.27 o
   7   3  16        179.34        160.26        13.71 o
   8   3  16        100.55         76.97         9.49 o
   9   3  16         13.85          5.27         4.22 o
  10   3  16          0.13          0.00         3.16 o
  11   3  16         57.15         57.99         7.38 o
  12   3  16         23.96         20.03         6.33 o
 -18   4  16         17.44         20.03         8.43 o
 -17   4  16        135.81        140.23         8.43 o
 -16   4  16          4.72          4.22         4.22 o
 -15   4  16          2.66          1.05         4.22 o
 -14   4  16          4.06          2.11         4.22 o
 -13   4  16          0.11          1.05         3.16 o
 -12   4  16          9.42          5.27         4.22 o
 -11   4  16         20.25         25.30         6.33 o
 -10   4  16        429.76        397.48        18.98 o
  -9   4  16          0.61          0.00         3.16 o
  -8   4  16          2.62          2.11         3.16 o
  -7   4  16       1231.91       1208.26        32.68 o
  -6   4  16        828.00        850.84        22.14 o
  -5   4  16       1091.12       1031.13        29.52 o
  -4   4  16        154.26        166.58        10.54 o
  -3   4  16        178.01        176.07        10.54 o
  -2   4  16        460.06        438.60        14.76 o
  -1   4  16         21.92         20.03         5.27 o
   0   4  16        194.02        231.95        12.65 o
   1   4  16        513.94        529.27        21.09 o
   2   4  16        682.27        728.54        22.14 o
   3   4  16         40.62         31.63         5.27 o
   4   4  16        231.64        228.79        10.54 o
   5   4  16        156.54        151.82         9.49 o
   6   4  16        256.75        244.60        14.76 o
   7   4  16        350.84        341.60        17.92 o
   8   4  16         77.52         69.59         7.38 o
   9   4  16         18.64         13.71         4.22 o
  10   4  16          0.00          8.43         5.27 o
 -14   5  16          1.63          0.00         4.22 o
 -13   5  16         23.89         22.14         5.27 o
 -12   5  16        269.05        278.34        10.54 o
 -11   5  16          0.37          1.05         3.16 o
 -10   5  16          0.99          1.05         4.22 o
  -9   5  16         22.06         23.20         5.27 o
  -8   5  16         24.50         34.79         5.27 o
  -7   5  16          8.93          7.38         4.22 o
  -6   5  16         77.17         63.26         7.38 o
  -5   5  16          7.28          4.22         5.27 o
  -4   5  16         13.39         10.54         4.22 o
  -3   5  16          0.97          1.05         4.22 o
  -2   5  16          3.08          4.22         4.22 o
  -1   5  16         28.51         35.85         6.33 o
   0   5  16         97.37        100.16         8.43 o
   1   5  16          1.08          4.22         5.27 o
   2   5  16         11.42         15.81         4.22 o
   3   5  16        328.36        356.36        14.76 o
   4   5  16        872.39        767.55        25.30 o
   5   5  16        598.99        612.57        20.03 o
   6   5  16         63.97         72.75         7.38 o
   7   5  16         94.03        109.65        12.65 o
 -23   1  17          0.37          1.05         2.11 o
 -22   1  17         90.60         68.53         4.22 o
 -21   1  17        127.05        142.33         6.33 o
 -20   1  17         51.67         63.26         5.27 o
 -19   1  17        398.12        401.70        12.65 o
 -18   1  17        665.13        653.68        17.92 o
 -17   1  17        460.42        470.23        10.54 o
 -16   1  17        101.65        112.81         5.27 o
 -15   1  17         12.48         13.71         2.11 o
 -14   1  17        142.54        158.15         6.33 o
 -13   1  17        325.10        301.54         8.43 o
 -12   1  17        324.37        343.71         8.43 o
 -11   1  17        213.27        225.63         6.33 o
 -10   1  17       1719.45       1701.69        32.68 o
  -9   1  17        147.13        162.37         5.27 o
  -8   1  17        130.73        138.12         4.22 o
  -7   1  17        437.52        513.46        12.65 o
  -6   1  17        946.74        966.82        24.25 o
  -5   1  17        385.69        415.41        14.76 o
  -4   1  17       4693.88       4771.89       124.41 o
  -3   1  17         88.66        106.49         7.38 o
  -2   1  17         54.62         51.66         7.38 o
  -1   1  17         77.42         89.62         8.43 o
   0   1  17       1014.77        990.01        41.12 o
   1   1  17         26.97         30.58         4.22 o
   2   1  17        557.48        555.63        17.92 o
   3   1  17        740.95        777.04        23.20 o
   4   1  17        142.46        158.15         9.49 o
   5   1  17       2562.24       2485.05        64.31 o
   6   1  17       3025.23       2929.98        73.80 o
   7   1  17        116.93        128.63         8.43 o
   8   1  17          0.00          2.11         3.16 o
   9   1  17         40.52         46.39         4.22 o
  10   1  17        208.27        198.21         8.43 o
  11   1  17        271.84        276.23         9.49 o
  12   1  17         62.80         65.37         5.27 o
  13   1  17        113.18        124.41         6.33 o
  14   1  17        222.29        219.30         8.43 o
  15   1  17          2.38          9.49         6.33 o
 -23   2  17         36.10         28.47         4.22 o
 -22   2  17         23.08         29.52         5.27 o
 -21   2  17        127.97        127.57         6.33 o
 -20   2  17          1.61          2.11         2.11 o
 -19   2  17          7.78         10.54         3.16 o
 -18   2  17          0.02          3.16         4.22 o
 -17   2  17        260.89        268.85        11.60 o
 -16   2  17        202.34        195.05         8.43 o
 -15   2  17         23.75         16.87         4.22 o
 -14   2  17        620.27        667.39        17.92 o
 -13   2  17         83.57         98.05         6.33 o
 -12   2  17        951.11        941.52        23.20 o
 -11   2  17       1383.28       1343.21        27.41 o
 -10   2  17        177.54        172.91         5.27 o
  -9   2  17        542.84        538.76        11.60 o
  -8   2  17         63.25         70.64         4.22 o
  -7   2  17       2104.92       2121.31        34.79 o
  -6   2  17          1.73          2.11         2.11 o
  -5   2  17         15.30         15.81         3.16 o
  -4   2  17         63.83         68.53         5.27 o
  -3   2  17         31.94         36.90         5.27 o
  -2   2  17       1082.40       1078.58        30.58 o
  -1   2  17        745.91        804.45        24.25 o
   0   2  17         78.70         81.18         7.38 o
   1   2  17        307.28        305.76        12.65 o
   2   2  17        117.85        130.74         9.49 o
   3   2  17       3795.34       3741.81        90.67 o
   4   2  17         76.22         74.86         9.49 o
   5   2  17        196.35        215.08        11.60 o
   6   2  17          2.25          4.22         4.22 o
   7   2  17        163.15        167.64         9.49 o
   8   2  17        837.47        815.00        33.74 o
   9   2  17        122.35        129.68         9.49 o
  10   2  17        118.27        104.38         8.43 o
  11   2  17         50.41         53.77         5.27 o
  12   2  17         29.61         41.12         5.27 o
  13   2  17         38.52         47.44         4.22 o
 -21   3  17         37.91         37.96         3.16 o
 -20   3  17         36.52         31.63         9.49 o
 -19   3  17         12.68         26.36         5.27 o
 -18   3  17        728.76        704.29        21.09 o
 -17   3  17         68.35         82.24         6.33 o
 -16   3  17        457.83        436.49        15.81 o
 -15   3  17        929.71        881.42        26.36 o
 -14   3  17        160.44        160.26        10.54 o
 -13   3  17        140.39        140.23         8.43 o
 -12   3  17         13.37         20.03         4.22 o
 -11   3  17        205.86        198.21        10.54 o
 -10   3  17         80.70         87.51         5.27 o
  -9   3  17        502.17        499.75        12.65 o
  -8   3  17         14.42         10.54         3.16 o
  -7   3  17        151.98        163.42         7.38 o
  -6   3  17         48.58         57.99         4.22 o
  -5   3  17         44.16         50.61         4.22 o
  -4   3  17         33.37         39.01         5.27 o
  -3   3  17       2999.25       2748.64        70.64 o
  -2   3  17        543.87        511.35        17.92 o
  -1   3  17       1950.22       1867.22        48.50 o
   0   3  17       1942.52       1799.74        47.44 o
   1   3  17        124.97        142.33         9.49 o
   2   3  17        156.26        159.20        10.54 o
   3   3  17        687.89        677.93        22.14 o
   4   3  17         40.95         39.01         6.33 o
   5   3  17         12.67         15.81         5.27 o
   6   3  17         60.87         64.31         8.43 o
   7   3  17         23.19         22.14         6.33 o
   8   3  17         74.33         53.77         7.38 o
   9   3  17        517.24        514.51        17.92 o
  10   3  17          9.75         10.54         4.22 o
  11   3  17          0.01          0.00         5.27 o
  12   3  17         19.17         20.03         5.27 o
 -18   4  17         12.69          0.00         6.33 o
 -17   4  17          0.03          1.05         3.16 o
 -16   4  17        105.91        122.30         9.49 o
 -15   4  17         33.11         36.90         6.33 o
 -14   4  17         75.19         56.93         7.38 o
 -13   4  17        101.41         90.67         8.43 o
 -12   4  17         35.43         50.61         7.38 o
 -11   4  17         84.62        105.43         9.49 o
 -10   4  17        415.74        409.08        18.98 o
  -9   4  17        139.30        134.95         8.43 o
  -8   4  17        336.55        283.61        12.65 o
  -7   4  17        422.64        384.83        13.71 o
  -6   4  17         40.58         40.06         4.22 o
  -5   4  17        165.88        156.04         9.49 o
  -4   4  17         62.19         68.53         7.38 o
  -3   4  17        167.50        163.42         9.49 o
  -2   4  17        379.30        360.58        12.65 o
  -1   4  17        223.88        202.43        11.60 o
   0   4  17        248.95        257.26        11.60 o
   1   4  17        430.26        441.76        15.81 o
   2   4  17        132.82        136.01         9.49 o
   3   4  17         67.30         50.61         6.33 o
   4   4  17         96.24        111.76         8.43 o
   5   4  17         66.65         78.02         7.38 o
   6   4  17         61.70         71.69         8.43 o
   7   4  17          0.15          3.16         4.22 o
   8   4  17         54.26         78.02         8.43 o
   9   4  17          6.57          4.22         4.22 o
  10   4  17         15.59         28.47         6.33 o
 -13   5  17         27.86         22.14        12.65 o
 -12   5  17         27.67         28.47         4.22 o
 -11   5  17          5.36          4.22         4.22 o
 -10   5  17         70.45         75.91         7.38 o
  -9   5  17          0.08          3.16         4.22 o
  -8   5  17         31.95         31.63         6.33 o
  -7   5  17        635.94        585.15        24.25 o
  -6   5  17        202.24        184.51        11.60 o
  -5   5  17          2.37          4.22         4.22 o
  -4   5  17        226.96        229.84        11.60 o
  -3   5  17          0.00          1.05         4.22 o
  -2   5  17         14.08         16.87         6.33 o
  -1   5  17          1.27          0.00         5.27 o
   0   5  17         56.86         66.42         8.43 o
   1   5  17         16.49         13.71         5.27 o
   2   5  17        126.18        124.41         8.43 o
   3   5  17         72.43         75.91         6.33 o
   4   5  17          0.03          0.00         3.16 o
   5   5  17         17.29         14.76         3.16 o
 -22   0  18       3187.67       2922.60        95.94 o
 -21   0  18         96.27         95.94         8.43 o
 -20   0  18         86.83        100.16         8.43 o
 -19   0  18        349.09        328.95        15.81 o
 -18   0  18        263.67        260.42         9.49 o
 -17   0  18          6.32          5.27         3.16 o
 -16   0  18        488.45        516.62        16.87 o
 -15   0  18         14.86         29.52         4.22 o
 -14   0  18       1313.65       1273.63        34.79 o
 -13   0  18       3282.67       3204.11        72.75 o
 -12   0  18         45.33         39.01         4.22 o
 -11   0  18       2580.07       2609.46        68.53 o
 -10   0  18         97.92         91.73         5.27 o
  -9   0  18        127.12        148.66         7.38 o
  -8   0  18        288.68        325.79         9.49 o
  -7   0  18        302.74        314.19        10.54 o
  -6   0  18       1612.61       1620.50        47.44 o
  -5   0  18          0.05          0.00         4.22 o
  -4   0  18        106.05         90.67        10.54 o
  -3   0  18       1661.15       1669.00        66.42 o
  -2   0  18        259.13        253.04        15.81 o
  -1   0  18       2486.72       2419.68        88.56 o
   0   0  18        362.22        363.74        26.36 o
   1   0  18          1.91          3.16         5.27 o
   2   0  18        257.90        279.40        16.87 o
   3   0  18       1601.79       1645.81        62.21 o
   4   0  18        229.93        230.90        15.81 o
   5   0  18        937.93        901.45        39.01 o
   6   0  18       2161.52       2101.28        78.02 o
   7   0  18         31.08         32.68         7.38 o
   8   0  18        697.21        686.37        30.58 o
   9   0  18        163.37        203.49        18.98 o
  10   0  18        451.23        553.52        24.25 o
  11   0  18        100.72        109.65        10.54 o
  12   0  18         51.74         54.83         7.38 o
  13   0  18        279.60        274.13        14.76 o
  14   0  18         44.69         50.61         6.33 o
  15   0  18          0.25          4.22         6.33 o
 -23   1  18        374.04        355.31        11.60 o
 -22   1  18         62.72         81.18         7.38 o
 -21   1  18         23.61         23.20         3.16 o
 -20   1  18          9.86          9.49         3.16 o
 -19   1  18          6.06         11.60         3.16 o
 -18   1  18        183.74        194.00         6.33 o
 -17   1  18        909.28        965.77        18.98 o
 -16   1  18          1.01          4.22         2.11 o
 -15   1  18        806.93        826.59        16.87 o
 -14   1  18        557.16        565.12        14.76 o
 -13   1  18       1803.86       1790.25        34.79 o
 -12   1  18        224.16        217.19         6.33 o
 -11   1  18        765.12        780.20        16.87 o
 -10   1  18          3.52          5.27         2.11 o
  -9   1  18        447.49        439.66         9.49 o
  -8   1  18        678.82        722.22        13.71 o
  -7   1  18        775.25        826.59        15.81 o
  -6   1  18       1472.06       1456.03        26.36 o
  -5   1  18         23.30         31.63         3.16 o
  -4   1  18        394.97        393.26        10.54 o
  -3   1  18        123.29        164.48         8.43 o
  -2   1  18          3.06          1.05         3.16 o
  -1   1  18          5.93          6.33         4.22 o
   0   1  18         23.95         27.41         4.22 o
   1   1  18        140.48        160.26         9.49 o
   2   1  18        360.92        325.79        12.65 o
   3   1  18        370.81        347.93        13.71 o
   4   1  18         17.79         15.81         4.22 o
   5   1  18        175.71        186.62        10.54 o
   6   1  18       2560.88       2509.30        64.31 o
   7   1  18       1110.73       1066.98        30.58 o
   8   1  18        347.47        345.82        13.71 o
   9   1  18          3.13          2.11         4.22 o
  10   1  18        160.78        158.15         9.49 o
  11   1  18        172.41        177.13         9.49 o
  12   1  18        175.03        179.24         7.38 o
  13   1  18         24.78         21.09         5.27 o
  14   1  18         46.86         26.36         6.33 o
 -23   2  18          4.82          2.11         6.33 o
 -22   2  18         73.16         91.73         8.43 o
 -21   2  18        341.97        332.11        11.60 o
 -20   2  18        183.13        151.82         6.33 o
 -19   2  18        114.63        112.81         7.38 o
 -18   2  18        490.57        483.94        14.76 o
 -17   2  18         75.73         87.51         5.27 o
 -16   2  18         16.15         17.92         3.16 o
 -15   2  18        266.45        248.82         9.49 o
 -14   2  18        392.40        375.34        11.60 o
 -13   2  18       1875.49       1851.40        47.44 o
 -12   2  18          0.87          4.22         3.16 o
 -11   2  18         29.24         23.20         4.22 o
 -10   2  18        530.24        516.62        10.54 o
  -9   2  18        213.35        210.87         6.33 o
  -8   2  18       1103.94       1089.12        20.03 o
  -7   2  18         46.60         55.88         3.16 o
  -6   2  18        639.99        624.16        14.76 o
  -5   2  18         83.80         73.80         5.27 o
  -4   2  18        127.03        126.52         7.38 o
  -3   2  18        965.52       1013.21        29.52 o
  -2   2  18        983.43       1010.05        29.52 o
  -1   2  18        578.73        652.63        21.09 o
   0   2  18        367.69        370.07        14.76 o
   1   2  18        398.72        402.75        14.76 o
   2   2  18       3161.49       3018.54        74.86 o
   3   2  18        665.08        632.60        21.09 o
   4   2  18        631.98        625.22        20.03 o
   5   2  18         75.32         72.75         7.38 o
   6   2  18       1386.10       1325.29        36.90 o
   7   2  18         13.83         15.81         4.22 o
   8   2  18         15.28         10.54         5.27 o
   9   2  18        448.10        412.24        16.87 o
  10   2  18         22.51         22.14         4.22 o
  11   2  18        104.00         82.24         6.33 o
  12   2  18          0.60          1.05         4.22 o
  13   2  18         14.98         10.54         6.33 o
 -21   3  18          4.63          2.11         3.16 o
 -20   3  18         53.06         59.04        11.60 o
 -19   3  18          2.24          2.11         4.22 o
 -18   3  18        253.17        255.15         9.49 o
 -17   3  18          1.63          1.05         3.16 o
 -16   3  18         36.17         41.12         6.33 o
 -15   3  18          4.34          1.05         4.22 o
 -14   3  18        169.66        179.24        11.60 o
 -13   3  18       1070.32        984.74        28.47 o
 -12   3  18          1.20          2.11         3.16 o
 -11   3  18         11.01         13.71         4.22 o
 -10   3  18        371.47        350.04        10.54 o
  -9   3  18        550.63        521.89        12.65 o
  -8   3  18        112.02        103.32         6.33 o
  -7   3  18          8.40          6.33         3.16 o
  -6   3  18        148.56        129.68         6.33 o
  -5   3  18        134.00        123.36         6.33 o
  -4   3  18         31.11         30.58         4.22 o
  -3   3  18       3551.66       3309.54        84.35 o
  -2   3  18         63.25         65.37         7.38 o
  -1   3  18        658.70        667.39        22.14 o
   0   3  18         26.61         32.68         6.33 o
   1   3  18       1208.15       1120.75        31.63 o
   2   3  18        969.26        866.66        26.36 o
   3   3  18         63.36         52.72         6.33 o
   4   3  18         35.11         26.36         5.27 o
   5   3  18         64.51         98.05        10.54 o
   6   3  18        352.44        350.04        18.98 o
   7   3  18        559.37        535.60        24.25 o
   8   3  18          1.27          0.00         4.22 o
   9   3  18         24.87         29.52         4.22 o
  10   3  18         51.68         43.23         5.27 o
  11   3  18        112.42        136.01        12.65 o
 -18   4  18         14.38          3.16         6.33 o
 -17   4  18         42.92         50.61         5.27 o
 -16   4  18          9.00          4.22         4.22 o
 -15   4  18          2.69          4.22         4.22 o
 -14   4  18         95.93         73.80         8.43 o
 -13   4  18          1.36          0.00         4.22 o
 -12   4  18        218.94        197.16        11.60 o
 -11   4  18          9.70         18.98         5.27 o
 -10   4  18          6.84          4.22         5.27 o
  -9   4  18          0.03          3.16         3.16 o
  -8   4  18        463.99        408.03        15.81 o
  -7   4  18        201.63        214.03        11.60 o
  -6   4  18        442.16        482.88        23.20 o
  -5   4  18        119.06        100.16        10.54 o
  -4   4  18          8.13          4.22         5.27 o
  -3   4  18          5.38          4.22         4.22 o
  -2   4  18        854.33        903.56        26.36 o
  -1   4  18          0.96          1.05         4.22 o
   0   4  18         38.72         23.20         5.27 o
   1   4  18        672.18        658.96        21.09 o
   2   4  18        587.35        569.34        18.98 o
   3   4  18         49.21         45.34         5.27 o
   4   4  18        352.19        345.82        12.65 o
   5   4  18          5.20          3.16         4.22 o
   6   4  18         11.94         13.71         5.27 o
   7   4  18         10.98          4.22         4.22 o
   8   4  18          4.58         11.60         4.22 o
   9   4  18         22.69         25.30         6.33 o
 -13   5  18          0.03          3.16         5.27 o
 -12   5  18        151.95        168.69         8.43 o
 -11   5  18          1.93          3.16         4.22 o
 -10   5  18         28.20         29.52         6.33 o
  -9   5  18          1.19          7.38         5.27 o
  -8   5  18        173.57        180.29        16.87 o
  -7   5  18          1.29          3.16         4.22 o
  -6   5  18        175.54        152.88        11.60 o
  -5   5  18         34.54         37.96         7.38 o
  -4   5  18          1.19          3.16         4.22 o
  -3   5  18         21.76         23.20         5.27 o
  -2   5  18          1.97          2.11         3.16 o
  -1   5  18          5.70          5.27         4.22 o
   0   5  18          9.57          9.49         4.22 o
   1   5  18          6.33          9.49         5.27 o
   2   5  18         11.86         10.54         4.22 o
   3   5  18         85.63         83.29         6.33 o
   4   5  18          8.83          9.49         3.16 o
 -23   1  19        146.68        147.61         6.33 o
 -22   1  19        153.11        156.04         9.49 o
 -21   1  19        120.81        134.95         6.33 o
 -20   1  19         19.94         12.65         3.16 o
 -19   1  19          0.01          0.00         3.16 o
 -18   1  19        530.90        531.38        14.76 o
 -17   1  19        620.24        630.49        13.71 o
 -16   1  19        709.42        739.08        16.87 o
 -15   1  19        332.18        341.60         9.49 o
 -14   1  19        295.35        302.59         9.49 o
 -13   1  19        166.13        172.91         7.38 o
 -12   1  19        168.26        190.83         7.38 o
 -11   1  19         37.79         41.12         3.16 o
 -10   1  19        111.69        103.32         5.27 o
  -9   1  19        657.07        693.75        13.71 o
  -8   1  19        291.26        288.89         6.33 o
  -7   1  19         36.92         51.66         3.16 o
  -6   1  19        454.52        441.76        10.54 o
  -5   1  19        129.04        147.61         6.33 o
  -4   1  19         38.85         40.06         4.22 o
  -3   1  19        829.62        849.79        25.30 o
  -2   1  19       1085.10       1018.48        29.52 o
  -1   1  19        158.09        162.37        11.60 o
   0   1  19        114.98         95.94         8.43 o
   1   1  19          1.57          3.16         4.22 o
   2   1  19         69.71         73.80         7.38 o
   3   1  19        167.00        205.59        11.60 o
   4   1  19         11.00          9.49         4.22 o
   5   1  19       1308.00       1285.23        35.85 o
   6   1  19         23.07         18.98         5.27 o
   7   1  19       1999.56       1861.94        49.55 o
   8   1  19         62.21         71.69        10.54 o
   9   1  19          1.57          0.00         4.22 o
  10   1  19        157.62        168.69         9.49 o
  11   1  19        389.80        381.67        12.65 o
  12   1  19        312.83        301.54        10.54 o
  13   1  19        248.92        239.33        10.54 o
  14   1  19         19.31         20.03         8.43 o
 -22   2  19         40.58         30.58         5.27 o
 -21   2  19        171.05        146.55         7.38 o
 -20   2  19         47.95         50.61         4.22 o
 -19   2  19        879.94        942.57        34.79 o
 -18   2  19         29.32         39.01         4.22 o
 -17   2  19        176.68        203.49         8.43 o
 -16   2  19          0.76          1.05         3.16 o
 -15   2  19        219.85        206.65         8.43 o
 -14   2  19         11.15         14.76         4.22 o
 -13   2  19        282.58        292.05        11.60 o
 -12   2  19          0.61          4.22         3.16 o
 -11   2  19         96.48        101.22         6.33 o
 -10   2  19        503.58        494.48        11.60 o
  -9   2  19       1717.61       1664.79        29.52 o
  -8   2  19        687.45        683.21        13.71 o
  -7   2  19       1383.53       1258.87        22.14 o
  -6   2  19          0.79          3.16         3.16 o
  -5   2  19         21.80         18.98         3.16 o
  -4   2  19        135.51        136.01         9.49 o
  -3   2  19        301.26        305.76        12.65 o
  -2   2  19        263.63        284.67        12.65 o
  -1   2  19        462.27        473.39        16.87 o
   0   2  19         25.46         17.92         5.27 o
   1   2  19        532.82        529.27        17.92 o
   2   2  19       1485.69       1402.26        43.23 o
   3   2  19        404.30        394.32        15.81 o
   4   2  19        125.55        123.36         9.49 o
   5   2  19        349.46        391.16        15.81 o
   6   2  19        126.11        124.41        10.54 o
   7   2  19         90.05         81.18         9.49 o
   8   2  19          0.28          1.05         4.22 o
   9   2  19         12.70         10.54         4.22 o
  10   2  19         52.06         36.90         5.27 o
  11   2  19         14.73         12.65         3.16 o
  12   2  19         26.81         33.74         5.27 o
 -20   3  19          2.80          0.00        12.65 o
 -19   3  19         94.57        111.76        17.92 o
 -18   3  19         42.56         43.23         4.22 o
 -17   3  19        436.96        441.76        14.76 o
 -16   3  19         48.53         51.66         7.38 o
 -15   3  19        376.97        398.54        14.76 o
 -14   3  19        627.09        587.26        23.20 o
 -13   3  19        516.94        443.87        15.81 o
 -12   3  19         73.76         72.75         6.33 o
 -11   3  19        170.85        163.42         9.49 o
 -10   3  19        301.56        280.45         9.49 o
  -9   3  19       1615.61       1647.92        32.68 o
  -8   3  19         85.98         93.84         6.33 o
  -7   3  19        549.68        520.84        13.71 o
  -6   3  19        196.56        191.89         8.43 o
  -5   3  19        134.69        151.82         8.43 o
  -4   3  19       1293.59       1341.11        32.68 o
  -3   3  19       1234.45       1161.87        33.74 o
  -2   3  19        199.27        206.65        11.60 o
  -1   3  19       4211.61       4212.04       102.27 o
   0   3  19         47.44         39.01         6.33 o
   1   3  19          4.79          7.38         4.22 o
   2   3  19       1538.32       1548.81        42.17 o
   3   3  19          8.37          8.43         5.27 o
   4   3  19        150.36        160.26        11.60 o
   5   3  19        321.86        334.22        15.81 o
   6   3  19         80.45         83.29         9.49 o
   7   3  19         97.59         97.00        10.54 o
   8   3  19        226.48        239.33        11.60 o
   9   3  19        388.51        373.23        13.71 o
  10   3  19         74.48         87.51         6.33 o
  11   3  19         10.18          8.43         4.22 o
 -18   4  19         35.90         28.47         8.43 o
 -17   4  19         83.31         81.18         6.33 o
 -16   4  19          0.04          0.00         4.22 o
 -15   4  19          0.10          0.00         4.22 o
 -14   4  19         77.34         66.42         7.38 o
 -13   4  19         12.49         10.54         4.22 o
 -12   4  19          4.36          7.38         4.22 o
 -11   4  19         63.60         83.29         8.43 o
 -10   4  19         94.98        107.54        10.54 o
  -9   4  19        129.30        105.43         7.38 o
  -8   4  19        381.96        359.53        14.76 o
  -7   4  19        197.69        180.29        11.60 o
  -6   4  19         52.04         52.72         9.49 o
  -5   4  19         36.41         43.23         8.43 o
  -4   4  19        423.71        453.36        22.14 o
  -3   4  19         12.18         13.71         4.22 o
  -2   4  19        179.84        191.89        10.54 o
  -1   4  19         96.57         94.89         7.38 o
   0   4  19         25.44         18.98         4.22 o
   1   4  19        202.03        168.69         9.49 o
   2   4  19         40.89         41.12         6.33 o
   3   4  19         51.16         59.04         6.33 o
   4   4  19        213.59        220.35        10.54 o
   5   4  19         43.10         56.93         6.33 o
   6   4  19          0.70          2.11         4.22 o
   7   4  19         43.58         44.28         6.33 o
   8   4  19         88.72         81.18         6.33 o
 -12   5  19         64.32         67.48         9.49 o
 -11   5  19         36.65         48.50         5.27 o
 -10   5  19          8.08          6.33         4.22 o
  -9   5  19        135.81        151.82        10.54 o
  -8   5  19         28.97         39.01         8.43 o
  -7   5  19        343.79        294.16        13.71 o
  -6   5  19         68.11         71.69         7.38 o
  -5   5  19        261.26        239.33        13.71 o
  -4   5  19         31.36         34.79         5.27 o
  -3   5  19          0.93          0.00         3.16 o
  -2   5  19        105.42        131.79         9.49 o
  -1   5  19          6.38          8.43         4.22 o
   0   5  19        164.70        166.58         9.49 o
   1   5  19         41.48         53.77         7.38 o
   2   5  19        701.48        685.31        22.14 o
   3   5  19         15.82         11.60         4.22 o
 -22   0  20         35.57         32.68         3.16 o
 -21   0  20        306.11        305.76        17.92 o
 -20   0  20          7.58          7.38         5.27 o
 -19   0  20         96.68         97.00        10.54 o
 -18   0  20         63.94         57.99         5.27 o
 -17   0  20        248.96        248.82        10.54 o
 -16   0  20       4255.72       4348.05       109.65 o
 -15   0  20         24.85         23.20         4.22 o
 -14   0  20         67.64         75.91         6.33 o
 -13   0  20       3596.63       3651.14       109.65 o
 -12   0  20        217.26        220.35        11.60 o
 -11   0  20       1320.02       1308.42        36.90 o
 -10   0  20        784.29        713.78        20.03 o
  -9   0  20        944.55        864.55        22.14 o
  -8   0  20          0.00          1.05         2.11 o
  -7   0  20         17.56         15.81         3.16 o
  -6   0  20        267.58        259.36        10.54 o
  -5   0  20        690.05        765.44        22.14 o
  -4   0  20          8.44         14.76         5.27 o
  -3   0  20        181.94        170.80        13.71 o
  -2   0  20        479.58        428.06        22.14 o
  -1   0  20          3.31          8.43         6.33 o
   0   0  20        212.94        219.30        14.76 o
   1   0  20        136.89        164.48        13.71 o
   2   0  20        188.67        226.68        16.87 o
   3   0  20        160.97        148.66        18.98 o
   4   0  20       1999.51       2036.96        76.97 o
   5   0  20        802.53        847.68        36.90 o
   6   0  20       1741.91       1684.82        64.31 o
   7   0  20         67.81         62.21         8.43 o
   8   0  20        723.98        668.44        41.12 o
   9   0  20         20.73         24.25         6.33 o
  10   0  20        358.16        392.21        18.98 o
  11   0  20        281.16        309.97        15.81 o
  12   0  20        486.73        461.80        18.98 o
  13   0  20        181.65        215.08        16.87 o
 -23   1  20         60.91         49.55         4.22 o
 -22   1  20          2.13          1.05         3.16 o
 -21   1  20        123.17        114.92         6.33 o
 -20   1  20         45.26         57.99         5.27 o
 -19   1  20        249.15        229.84        10.54 o
 -18   1  20         18.27         15.81         3.16 o
 -17   1  20        369.84        365.85         9.49 o
 -16   1  20        342.36        355.31        10.54 o
 -15   1  20        140.54        154.99         6.33 o
 -14   1  20         29.44         46.39         4.22 o
 -13   1  20        120.68        144.44         8.43 o
 -12   1  20        653.24        647.36        20.03 o
 -11   1  20        618.83        626.27        14.76 o
 -10   1  20        137.10        137.06         5.27 o
  -9   1  20         42.48         32.68         3.16 o
  -8   1  20          5.73          4.22         2.11 o
  -7   1  20          0.13          2.11         2.11 o
  -6   1  20         75.39         84.35         4.22 o
  -5   1  20         60.70         55.88         5.27 o
  -4   1  20       1005.79       1168.20        32.68 o
  -3   1  20          0.01          3.16         3.16 o
  -2   1  20        184.11        172.91        10.54 o
  -1   1  20          8.73          6.33         4.22 o
   0   1  20        207.17        184.51        11.60 o
   1   1  20         78.54         73.80         7.38 o
   2   1  20       1069.36       1073.31        29.52 o
   3   1  20         18.17         15.81         5.27 o
   4   1  20        129.37        138.12         9.49 o
   5   1  20        357.58        365.85        14.76 o
   6   1  20        118.48        136.01         9.49 o
   7   1  20         15.09          8.43         5.27 o
   8   1  20        150.31        131.79         9.49 o
   9   1  20         45.67         50.61         5.27 o
  10   1  20         19.63         30.58         4.22 o
  11   1  20        148.64        145.50         7.38 o
  12   1  20        270.16        266.75        10.54 o
  13   1  20         93.13         72.75        10.54 o
 -22   2  20          0.60          2.11         3.16 o
 -21   2  20          1.75          6.33         3.16 o
 -20   2  20        564.88        522.95        21.09 o
 -19   2  20          2.92          7.38         4.22 o
 -18   2  20        295.84        303.65        10.54 o
 -17   2  20        148.34        146.55         7.38 o
 -16   2  20        546.02        541.93        15.81 o
 -15   2  20         22.88         23.20         4.22 o
 -14   2  20         37.47         44.28         5.27 o
 -13   2  20       1224.33       1316.86        35.85 o
 -12   2  20        759.55        798.13        21.09 o
 -11   2  20       1644.10       1569.90        36.90 o
 -10   2  20        104.59        110.70         5.27 o
  -9   2  20         87.23        107.54         5.27 o
  -8   2  20        128.35        143.39         6.33 o
  -7   2  20        357.48        318.41         9.49 o
  -6   2  20       1384.80       1368.52        29.52 o
  -5   2  20         38.76         34.79         4.22 o
  -4   2  20        220.60        243.55        11.60 o
  -3   2  20         51.72         55.88         6.33 o
  -2   2  20         14.92         11.60         5.27 o
  -1   2  20        417.21        427.00        15.81 o
   0   2  20          9.72         11.60         4.22 o
   1   2  20        568.39        507.13        17.92 o
   2   2  20       1254.91       1214.59        33.74 o
   3   2  20       1013.85       1065.93        30.58 o
   4   2  20          2.03          8.43         4.22 o
   5   2  20        396.53        403.81        21.09 o
   6   2  20         63.27         40.06         7.38 o
   7   2  20        271.12        240.39        14.76 o
   8   2  20        398.34        386.94        16.87 o
   9   2  20        173.92        152.88        10.54 o
  10   2  20        271.85        242.50        11.60 o
  11   2  20        233.03        191.89        12.65 o
 -20   3  20         60.58         66.42        10.54 o
 -19   3  20         49.32         50.61         6.33 o
 -18   3  20        516.81        492.37        15.81 o
 -17   3  20          0.54          0.00         4.22 o
 -16   3  20        173.31        146.55        10.54 o
 -15   3  20          0.57          0.00         5.27 o
 -14   3  20        184.79        161.31        12.65 o
 -13   3  20         81.32         90.67         6.33 o
 -12   3  20        452.55        454.42        15.81 o
 -11   3  20        170.97        176.07        11.60 o
 -10   3  20          5.78         12.65         4.22 o
  -9   3  20         88.22         99.11         6.33 o
  -8   3  20        577.97        580.94        15.81 o
  -7   3  20          1.39          1.05         2.11 o
  -6   3  20         12.37          8.43         3.16 o
  -5   3  20         66.26         73.80         6.33 o
  -4   3  20         55.59         61.15         6.33 o
  -3   3  20        693.86        638.92        22.14 o
  -2   3  20        653.04        646.30        21.09 o
  -1   3  20        253.05        278.34        12.65 o
   0   3  20         61.71         65.37         7.38 o
   1   3  20         78.84         88.56         7.38 o
   2   3  20         10.56         12.65         5.27 o
   3   3  20        878.60        874.04        29.52 o
   4   3  20          0.02          5.27         4.22 o
   5   3  20        183.53        175.02        11.60 o
   6   3  20        121.42        144.44        12.65 o
   7   3  20          0.06          1.05         4.22 o
   8   3  20         32.91         23.20         4.22 o
   9   3  20          3.91         14.76         4.22 o
  10   3  20          0.44          5.27         5.27 o
 -17   4  20        131.31        129.68         7.38 o
 -16   4  20          9.38         15.81         4.22 o
 -15   4  20          9.94         23.20         5.27 o
 -14   4  20        224.16        215.08        12.65 o
 -13   4  20          8.81         15.81         7.38 o
 -12   4  20        153.23        149.71        10.54 o
 -11   4  20         47.05         54.83         7.38 o
 -10   4  20        115.38        124.41        10.54 o
  -9   4  20         19.67         15.81         4.22 o
  -8   4  20         77.35         89.62         7.38 o
  -7   4  20        125.34        136.01         9.49 o
  -6   4  20        336.17        348.98        17.92 o
  -5   4  20          5.62          4.22         5.27 o
  -4   4  20        102.49        107.54        11.60 o
  -3   4  20        210.50        204.54        10.54 o
  -2   4  20        254.45        238.28        10.54 o
  -1   4  20          0.01          1.05         3.16 o
   0   4  20         57.83         49.55         6.33 o
   1   4  20        334.93        295.21        12.65 o
   2   4  20          6.15          6.33         3.16 o
   3   4  20        388.71        381.67        13.71 o
   4   4  20         33.26         31.63         5.27 o
   5   4  20          1.07          3.16         3.16 o
   6   4  20        140.60        161.31        10.54 o
   7   4  20        100.14         82.24         7.38 o
 -11   5  20         32.05         42.17         5.27 o
 -10   5  20         11.87         14.76         4.22 o
  -9   5  20         33.25         33.74         5.27 o
  -8   5  20          2.25          8.43         6.33 o
  -7   5  20        255.52        229.84        17.92 o
  -6   5  20          0.17          2.11         3.16 o
  -5   5  20          7.29          7.38         4.22 o
  -4   5  20         82.83         79.07         7.38 o
  -3   5  20         35.35         45.34         5.27 o
  -2   5  20          2.44          2.11         3.16 o
  -1   5  20          0.79          1.05         3.16 o
   0   5  20         34.15         47.44         5.27 o
   1   5  20         57.43         63.26         7.38 o
   2   5  20         44.35         57.99         6.33 o
 -23   1  21         34.78         29.52         3.16 o
 -22   1  21        367.96        348.98        11.60 o
 -21   1  21        153.57        176.07         8.43 o
 -20   1  21        293.63        295.21        11.60 o
 -19   1  21         42.42         46.39         5.27 o
 -18   1  21         58.66         63.26         4.22 o
 -17   1  21          0.09          3.16         2.11 o
 -16   1  21        394.47        416.46        11.60 o
 -15   1  21        197.97        218.25         8.43 o
 -14   1  21          0.46          0.00         3.16 o
 -13   1  21         35.23         43.23         5.27 o
 -12   1  21        817.58        818.16        24.25 o
 -11   1  21         74.32         65.37         5.27 o
 -10   1  21         18.39         12.65         3.16 o
  -9   1  21         74.51         73.80         4.22 o
  -8   1  21        194.73        176.07         5.27 o
  -7   1  21        544.66        609.40        12.65 o
  -6   1  21          9.27         11.60         3.16 o
  -5   1  21       1577.93       1583.60        33.74 o
  -4   1  21        139.54        136.01         8.43 o
  -3   1  21        419.69        438.60        15.81 o
  -2   1  21        169.54        172.91        10.54 o
  -1   1  21          0.38          4.22         4.22 o
   0   1  21        180.67        192.94        12.65 o
   1   1  21         67.79         73.80         7.38 o
   2   1  21        184.49        191.89        10.54 o
   3   1  21          0.90          4.22         4.22 o
   4   1  21         61.14         74.86         8.43 o
   5   1  21         19.97         21.09         5.27 o
   6   1  21        120.81        128.63        12.65 o
   7   1  21        652.78        622.05        27.41 o
   8   1  21          3.51          6.33         4.22 o
   9   1  21         49.64         48.50         5.27 o
  10   1  21         23.93         23.20         4.22 o
  11   1  21        131.52        137.06         6.33 o
  12   1  21        305.09        279.40        20.03 o
 -22   2  21          1.82          2.11         6.33 o
 -21   2  21          0.00          2.11         3.16 o
 -20   2  21        277.72        293.10        13.71 o
 -19   2  21        322.29        355.31        16.87 o
 -18   2  21         87.39         98.05         6.33 o
 -17   2  21        143.82        149.71         7.38 o
 -16   2  21        174.76        178.18         8.43 o
 -15   2  21        241.76        222.46        10.54 o
 -14   2  21         12.35         17.92         4.22 o
 -13   2  21        138.70        143.39         9.49 o
 -12   2  21          6.07          6.33         3.16 o
 -11   2  21        779.61        788.64        21.09 o
 -10   2  21       1862.57       1777.60        36.90 o
  -9   2  21         13.67         16.87         3.16 o
  -8   2  21       2011.40       2081.25        40.06 o
  -7   2  21        906.94        900.40        20.03 o
  -6   2  21        791.45        753.85        20.03 o
  -5   2  21         31.21         27.41         5.27 o
  -4   2  21          2.38          3.16         4.22 o
  -3   2  21          1.64          4.22         4.22 o
  -2   2  21        273.47        268.85        14.76 o
  -1   2  21        742.37        747.52        23.20 o
   0   2  21        192.87        194.00        12.65 o
   1   2  21         19.84         14.76         4.22 o
   2   2  21          9.27          5.27         4.22 o
   3   2  21        115.41        117.03         9.49 o
   4   2  21       1790.32       1798.69        53.77 o
   5   2  21        113.08        109.65        11.60 o
   6   2  21         73.24         62.21         8.43 o
   7   2  21         82.23         76.97         9.49 o
   8   2  21          6.86          9.49         4.22 o
   9   2  21          1.74          6.33         3.16 o
  10   2  21         21.68         23.20         4.22 o
  11   2  21          7.13         13.71         5.27 o
 -20   3  21        226.96        162.37        14.76 o
 -19   3  21         30.96         30.58         5.27 o
 -18   3  21         53.82         59.04         5.27 o
 -17   3  21        517.52        466.01        17.92 o
 -16   3  21        212.07        208.76         9.49 o
 -15   3  21         53.21         48.50         6.33 o
 -14   3  21        199.96        185.56        11.60 o
 -13   3  21          1.25          4.22         3.16 o
 -12   3  21       1507.93       1466.57        40.06 o
 -11   3  21         66.96         66.42         6.33 o
 -10   3  21       2668.12       2568.35        57.99 o
  -9   3  21        156.40        160.26         7.38 o
  -8   3  21          7.83         11.60         3.16 o
  -7   3  21         12.04         14.76         4.22 o
  -6   3  21        873.62        908.83        21.09 o
  -5   3  21        440.66        441.76        13.71 o
  -4   3  21        932.44        890.91        23.20 o
  -3   3  21         58.71         61.15         8.43 o
  -2   3  21       4313.38       4294.28       104.38 o
  -1   3  21       1010.98       1057.49        34.79 o
   0   3  21        627.88        546.14        22.14 o
   1   3  21         46.05         37.96         7.38 o
   2   3  21        684.86        662.12        24.25 o
   3   3  21          0.06          0.00         4.22 o
   4   3  21        389.51        387.99        16.87 o
   5   3  21         20.15         13.71         4.22 o
   6   3  21        221.65        202.43        12.65 o
   7   3  21         66.88         68.53         7.38 o
   8   3  21        404.16        396.43        13.71 o
   9   3  21        353.99        397.48        15.81 o
 -17   4  21          8.15          2.11         6.33 o
 -16   4  21         69.06         67.48         6.33 o
 -15   4  21          0.31          1.05         3.16 o
 -14   4  21          0.41          1.05         4.22 o
 -13   4  21          0.46          0.00         5.27 o
 -12   4  21          2.61          5.27         4.22 o
 -11   4  21          1.09          0.00         4.22 o
 -10   4  21          0.53          0.00         4.22 o
  -9   4  21          8.47          2.11         5.27 o
  -8   4  21        246.01        226.68        10.54 o
  -7   4  21        287.28        261.47        14.76 o
  -6   4  21         30.18         33.74         6.33 o
  -5   4  21        143.98        161.31        12.65 o
  -4   4  21         92.45        101.22        10.54 o
  -3   4  21         71.06         67.48         6.33 o
  -2   4  21         63.15         57.99         6.33 o
  -1   4  21         58.94         37.96         5.27 o
   0   4  21          8.08          9.49         4.22 o
   1   4  21         57.09         79.07         6.33 o
   2   4  21        170.56        194.00         9.49 o
   3   4  21          0.46          0.00         3.16 o
   4   4  21          0.60          2.11         3.16 o
   5   4  21        119.93        108.60         7.38 o
   6   4  21          2.50          3.16         3.16 o
 -10   5  21          2.02          0.00         4.22 o
  -9   5  21          9.96          7.38         5.27 o
  -8   5  21         16.22         18.98         6.33 o
  -7   5  21         26.35         17.92         6.33 o
  -6   5  21         15.92         13.71         4.22 o
  -5   5  21         90.09         95.94         7.38 o
  -4   5  21          0.03          0.00         3.16 o
  -3   5  21         32.29         33.74         5.27 o
  -2   5  21        104.00        104.38         7.38 o
  -1   5  21         58.73         55.88         5.27 o
   0   5  21         38.69         45.34         6.33 o
 -22   0  22          3.57          6.33         4.22 o
 -21   0  22          1.73          1.05         4.22 o
 -20   0  22        108.39        111.76        12.65 o
 -19   0  22        177.10        151.82         7.38 o
 -18   0  22        552.10        555.63        21.09 o
 -17   0  22        938.77        945.73        27.41 o
 -16   0  22         63.47         85.40         7.38 o
 -15   0  22        223.06        247.77        13.71 o
 -14   0  22        193.11        192.94        12.65 o
 -13   0  22       1797.04       1847.18        59.04 o
 -12   0  22        328.26        335.28        15.81 o
 -11   0  22        903.48        916.21        26.36 o
 -10   0  22        538.84        529.27        17.92 o
  -9   0  22       1088.89       1053.27        27.41 o
  -8   0  22       1137.81       1182.96        27.41 o
  -7   0  22       4677.00       4728.67       112.81 o
  -6   0  22       1046.44       1026.92        28.47 o
  -5   0  22        700.18        858.22        36.90 o
  -4   0  22          0.12          1.05         4.22 o
  -3   0  22         78.72         90.67        10.54 o
  -2   0  22         35.84         44.28         8.43 o
  -1   0  22          0.01          5.27         6.33 o
   0   0  22        104.51        118.08        12.65 o
   1   0  22        404.54        428.06        22.14 o
   2   0  22        512.29        508.19        25.30 o
   3   0  22        438.68        414.35        22.14 o
   4   0  22        200.51        187.67        15.81 o
   5   0  22         33.69         48.50        11.60 o
   6   0  22        125.33         75.91        12.65 o
   7   0  22        278.46        235.12        21.09 o
   8   0  22        324.85        327.90        17.92 o
   9   0  22         26.58         33.74         6.33 o
  10   0  22        218.17        237.22        12.65 o
  11   0  22         46.74         44.28         5.27 o
 -23   1  22         65.07         65.37         6.33 o
 -22   1  22        138.54        141.28         7.38 o
 -21   1  22        535.23        526.11        16.87 o
 -20   1  22        137.23        154.99         7.38 o
 -19   1  22         24.57         18.98         4.22 o
 -18   1  22         11.02         14.76         3.16 o
 -17   1  22         72.90         74.86         5.27 o
 -16   1  22          0.06          0.00         4.22 o
 -15   1  22         30.14         29.52         5.27 o
 -14   1  22        966.17        933.08        26.36 o
 -13   1  22          7.70          7.38         4.22 o
 -12   1  22        221.50        231.95        10.54 o
 -11   1  22        366.42        376.40        11.60 o
 -10   1  22        510.09        513.46        13.71 o
  -9   1  22          2.98          2.11         2.11 o
  -8   1  22         57.60         70.64         4.22 o
  -7   1  22          0.01          1.05         2.11 o
  -6   1  22        508.87        529.27        14.76 o
  -5   1  22          0.68          2.11         3.16 o
  -4   1  22        281.00        290.99        12.65 o
  -3   1  22        119.88        132.85         9.49 o
  -2   1  22        344.34        340.55        14.76 o
  -1   1  22        341.02        311.03        15.81 o
   0   1  22        558.69        458.63        18.98 o
   1   1  22        284.17        275.18        12.65 o
   2   1  22        726.95        710.62        22.14 o
   3   1  22          9.32          9.49         5.27 o
   4   1  22          4.78          4.22         4.22 o
   5   1  22       1176.41       1080.69        42.17 o
   6   1  22         47.46         40.06         7.38 o
   7   1  22          6.07          3.16         4.22 o
   8   1  22          0.58          2.11         3.16 o
   9   1  22        306.96        330.00        11.60 o
  10   1  22         31.08         29.52         4.22 o
  11   1  22         69.36         82.24         6.33 o
 -21   2  22        841.46        839.25        43.23 o
 -20   2  22          5.72          0.00         3.16 o
 -19   2  22         96.91        109.65         8.43 o
 -18   2  22         36.06         43.23         4.22 o
 -17   2  22          5.11          6.33         3.16 o
 -16   2  22         14.76         17.92         4.22 o
 -15   2  22         47.19         36.90         6.33 o
 -14   2  22         27.08         35.85         7.38 o
 -13   2  22          3.88          2.11         4.22 o
 -12   2  22        787.88        836.08        22.14 o
 -11   2  22         45.36         47.44         5.27 o
 -10   2  22          3.38          6.33         3.16 o
  -9   2  22         39.15         43.23         4.22 o
  -8   2  22          0.89          2.11         3.16 o
  -7   2  22         87.88         98.05         6.33 o
  -6   2  22        357.56        378.50        11.60 o
  -5   2  22        294.83        272.02        11.60 o
  -4   2  22        554.22        584.10        20.03 o
  -3   2  22         39.91         28.47         5.27 o
  -2   2  22       4598.47       4352.27       122.30 o
  -1   2  22         57.67         69.59         7.38 o
   0   2  22        144.29        164.48        11.60 o
   1   2  22        330.79        371.12        14.76 o
   2   2  22        526.50        531.38        17.92 o
   3   2  22        714.36        764.39        27.41 o
   4   2  22         74.40         53.77         7.38 o
   5   2  22         49.60         66.42         9.49 o
   6   2  22       1020.83        967.87        37.96 o
   7   2  22        330.70        313.14        13.71 o
   8   2  22         94.74        100.16         7.38 o
   9   2  22         46.60         51.66         5.27 o
  10   2  22         61.17         64.31         4.22 o
 -20   3  22          1.58          1.05         6.33 o
 -19   3  22         45.20         43.23         5.27 o
 -18   3  22         49.76         44.28         4.22 o
 -17   3  22        160.31        128.63         8.43 o
 -16   3  22        268.20        258.31        10.54 o
 -15   3  22         47.57         63.26         7.38 o
 -14   3  22        118.65        121.25         9.49 o
 -13   3  22          0.09          1.05         4.22 o
 -12   3  22          3.04          6.33         4.22 o
 -11   3  22         44.07         32.68         5.27 o
 -10   3  22        318.22        282.56        10.54 o
  -9   3  22         68.06         82.24         6.33 o
  -8   3  22         79.44         70.64         6.33 o
  -7   3  22         33.93         42.17         5.27 o
  -6   3  22         26.99         27.41         4.22 o
  -5   3  22        149.72        176.07         9.49 o
  -4   3  22         75.53         74.86         7.38 o
  -3   3  22        158.07        177.13        11.60 o
  -2   3  22        677.29        694.80        25.30 o
  -1   3  22         14.43         16.87         5.27 o
   0   3  22        464.42        505.02        20.03 o
   1   3  22          0.62          1.05         3.16 o
   2   3  22          0.57          3.16         3.16 o
   3   3  22        194.86        209.81        11.60 o
   4   3  22         13.77         11.60         4.22 o
   5   3  22          1.58          2.11         3.16 o
   6   3  22          6.32          6.33         5.27 o
   7   3  22         12.71         13.71         4.22 o
   8   3  22         46.48         69.59         5.27 o
 -16   4  22        561.55        564.07        20.03 o
 -15   4  22         13.69         11.60         4.22 o
 -14   4  22         72.00         78.02        10.54 o
 -13   4  22         10.02          3.16        12.65 o
 -12   4  22         36.06         36.90         6.33 o
 -11   4  22          2.53          3.16         5.27 o
 -10   4  22         57.13         65.37         7.38 o
  -9   4  22        168.68        181.34        12.65 o
  -8   4  22        233.28        243.55        10.54 o
  -7   4  22         10.90         13.71         5.27 o
  -6   4  22        744.87        745.41        29.52 o
  -5   4  22        276.70        277.29        15.81 o
  -4   4  22        128.00        130.74        11.60 o
  -3   4  22        148.64        156.04         9.49 o
  -2   4  22         16.55         14.76         4.22 o
  -1   4  22        162.53        143.39         8.43 o
   0   4  22        233.74        238.28        10.54 o
   1   4  22         45.61         50.61         5.27 o
   2   4  22        130.70        117.03         7.38 o
   3   4  22         21.97         29.52         4.22 o
   4   4  22         70.17         71.69         6.33 o
   5   4  22         80.69         74.86         7.38 o
  -9   5  22         72.53         85.40         9.49 o
  -8   5  22         63.23         73.80         9.49 o
  -7   5  22         12.18         21.09         6.33 o
  -6   5  22         19.59         29.52         7.38 o
  -5   5  22          9.08          8.43         3.16 o
  -4   5  22          0.02          2.11         3.16 o
  -3   5  22          4.07          8.43         4.22 o
  -2   5  22         33.59         32.68         7.38 o
 -22   1  23          5.80          7.38         3.16 o
 -21   1  23        410.20        408.03        16.87 o
 -20   1  23        211.59        222.46         9.49 o
 -19   1  23          1.11          0.00         2.11 o
 -18   1  23         65.81         80.13         5.27 o
 -17   1  23         21.24         26.36         3.16 o
 -16   1  23          3.02          5.27         3.16 o
 -15   1  23         26.02         28.47         4.22 o
 -14   1  23        317.42        351.09        13.71 o
 -13   1  23        134.87        172.91         9.49 o
 -12   1  23         43.14         52.72         6.33 o
 -11   1  23        161.32        169.75         8.43 o
 -10   1  23        438.28        464.96        12.65 o
  -9   1  23        220.65        227.74         7.38 o
  -8   1  23        319.76        330.00         9.49 o
  -7   1  23         54.90         67.48         5.27 o
  -6   1  23        842.81        882.47        22.14 o
  -5   1  23        110.53        136.01         9.49 o
  -4   1  23        836.25        863.50        26.36 o
  -3   1  23        386.09        403.81        15.81 o
  -2   1  23        155.90        158.15        10.54 o
  -1   1  23        120.88        164.48        10.54 o
   0   1  23         15.65         11.60         5.27 o
   1   1  23        211.00        214.03        11.60 o
   2   1  23        654.94        617.84        20.03 o
   3   1  23         90.20         81.18         8.43 o
   4   1  23        124.58        161.31        11.60 o
   5   1  23         55.89         52.72         8.43 o
   6   1  23        306.72        303.65        16.87 o
   7   1  23          0.92          3.16         4.22 o
   8   1  23          0.33          3.16         3.16 o
   9   1  23          0.84          1.05         3.16 o
  10   1  23         39.17         37.96         4.22 o
 -21   2  23          0.39          2.11         3.16 o
 -20   2  23          9.16          1.05         3.16 o
 -19   2  23        170.43        176.07        10.54 o
 -18   2  23        247.83        217.19         9.49 o
 -17   2  23         31.05         27.41         5.27 o
 -16   2  23          0.48          1.05         3.16 o
 -15   2  23        168.03        170.80         9.49 o
 -14   2  23          1.78          2.11         4.22 o
 -13   2  23       1324.75       1262.03        34.79 o
 -12   2  23        140.31        140.23         7.38 o
 -11   2  23          1.38          0.00         3.16 o
 -10   2  23        197.87        192.94         8.43 o
  -9   2  23        398.05        441.76        11.60 o
  -8   2  23          0.12          1.05         3.16 o
  -7   2  23         16.48         22.14         3.16 o
  -6   2  23         46.71         44.28         4.22 o
  -5   2  23        192.46        209.81        10.54 o
  -4   2  23         74.45         76.97         7.38 o
  -3   2  23       4440.95       4314.31       107.54 o
  -2   2  23        610.52        624.16        24.25 o
  -1   2  23         99.81        107.54         8.43 o
   0   2  23        184.84        214.03        13.71 o
   1   2  23        716.09        743.30        23.20 o
   2   2  23         29.65         26.36         5.27 o
   3   2  23          6.36          5.27         4.22 o
   4   2  23        115.00        124.41         9.49 o
   5   2  23         72.10         57.99         8.43 o
   6   2  23        204.12        201.38        13.71 o
   7   2  23        103.45        106.49         8.43 o
   8   2  23          3.53         12.65         4.22 o
   9   2  23        201.76        200.32         8.43 o
 -19   3  23        106.75        113.87        12.65 o
 -18   3  23        367.94        292.05        11.60 o
 -17   3  23         74.88         75.91         7.38 o
 -16   3  23          1.87          2.11         3.16 o
 -15   3  23        293.90        288.89        11.60 o
 -14   3  23         59.80         97.00         8.43 o
 -13   3  23       1154.67       1069.09        36.90 o
 -12   3  23        171.44        163.42         9.49 o
 -11   3  23       1525.66       1515.07        41.12 o
 -10   3  23         81.08         92.78         7.38 o
  -9   3  23         82.10         78.02         6.33 o
  -8   3  23       1148.21       1073.31        27.41 o
  -7   3  23        279.61        287.83        11.60 o
  -6   3  23        512.12        548.25        20.03 o
  -5   3  23        310.03        302.59        13.71 o
  -4   3  23          0.58          0.00         4.22 o
  -3   3  23       1379.38       1331.62        39.01 o
  -2   3  23       1781.07       1711.18        50.61 o
  -1   3  23         16.22         25.30         5.27 o
   0   3  23        392.46        376.40        16.87 o
   1   3  23         15.50         16.87         4.22 o
   2   3  23        307.71        305.76        12.65 o
   3   3  23        275.88        274.13        12.65 o
   4   3  23         23.00         22.14         5.27 o
   5   3  23          0.03          4.22         3.16 o
   6   3  23        105.75        102.27         7.38 o
   7   3  23         12.43          7.38         3.16 o
 -15   4  23          1.01          1.05         3.16 o
 -14   4  23          1.83          1.05         4.22 o
 -13   4  23          6.85          9.49         6.33 o
 -12   4  23         50.24         45.34         5.27 o
 -11   4  23        124.45        121.25         9.49 o
 -10   4  23        130.55        134.95        10.54 o
  -9   4  23          9.98          3.16         4.22 o
  -8   4  23        180.50        154.99         8.43 o
  -7   4  23         50.50         51.66         6.33 o
  -6   4  23         54.86         49.55         8.43 o
  -5   4  23        225.47        251.98        14.76 o
  -4   4  23         24.23         17.92         7.38 o
  -3   4  23         46.24         48.50         5.27 o
  -2   4  23        195.22        162.37         9.49 o
  -1   4  23        138.34        145.50         8.43 o
   0   4  23        195.32        188.72         9.49 o
   1   4  23         49.64         46.39         5.27 o
   2   4  23          0.41          3.16         3.16 o
   3   4  23          2.99          2.11         3.16 o
   4   4  23          8.16          4.22         4.22 o
  -6   5  23          0.38          7.38         5.27 o
 -22   0  24          7.21         15.81         4.22 o
 -21   0  24         52.02         69.59         8.43 o
 -20   0  24        109.77        122.30        11.60 o
 -19   0  24         40.22         48.50         5.27 o
 -18   0  24        534.49        584.10        22.14 o
 -17   0  24       6719.08       6860.52       199.27 o
 -16   0  24        261.67        267.80        13.71 o
 -15   0  24         24.23         21.09         5.27 o
 -14   0  24       1741.46       1703.80        54.83 o
 -13   0  24        132.42        151.82        11.60 o
 -12   0  24         45.88         60.10         7.38 o
 -11   0  24        116.80        127.57         8.43 o
 -10   0  24        789.00        819.21        24.25 o
  -9   0  24        973.30        968.93        28.47 o
  -8   0  24       2464.60       2515.63        59.04 o
  -7   0  24         88.38         88.56         8.43 o
  -6   0  24        862.20        846.63        35.85 o
  -5   0  24        753.27        836.08        35.85 o
  -4   0  24        478.74        443.87        23.20 o
  -3   0  24        331.88        345.82        21.09 o
  -2   0  24        835.68        821.32        36.90 o
  -1   0  24         91.43         83.29        13.71 o
   0   0  24         11.88          7.38         6.33 o
   1   0  24        416.76        434.38        23.20 o
   2   0  24       2026.36       1996.90        71.69 o
   3   0  24        125.85        129.68        12.65 o
   4   0  24       2952.70       3172.48       152.88 o
   5   0  24        142.25        146.55        16.87 o
   6   0  24         94.85         95.94        13.71 o
   7   0  24         39.93         72.75        12.65 o
   8   0  24         24.89         29.52         6.33 o
   9   0  24         25.44         43.23         6.33 o
  10   0  24         14.20         24.25         4.22 o
 -22   1  24         12.73         22.14         3.16 o
 -21   1  24         14.00          8.43         3.16 o
 -20   1  24         29.03         35.85         5.27 o
 -19   1  24         13.46         12.65         3.16 o
 -18   1  24         64.59         68.53         5.27 o
 -17   1  24         39.52         51.66         5.27 o
 -16   1  24          6.06          9.49         3.16 o
 -15   1  24        140.47        133.90         7.38 o
 -14   1  24         52.08         63.26         6.33 o
 -13   1  24         19.30         20.03         5.27 o
 -12   1  24         54.00         69.59         7.38 o
 -11   1  24        415.44        462.85        13.71 o
 -10   1  24        136.92        161.31         7.38 o
  -9   1  24        358.71        341.60         9.49 o
  -8   1  24          1.02          4.22         2.11 o
  -7   1  24        107.75        102.27         6.33 o
  -6   1  24         59.87         81.18         7.38 o
  -5   1  24         46.27         53.77         6.33 o
  -4   1  24        312.85        319.46        13.71 o
  -3   1  24        224.29        200.32        11.60 o
  -2   1  24        177.80        165.53        10.54 o
  -1   1  24        137.29        137.06         9.49 o
   0   1  24        144.40        127.57         9.49 o
   1   1  24        989.58        920.43        27.41 o
   2   1  24          8.31         20.03         4.22 o
   3   1  24        989.33        965.77        27.41 o
   4   1  24        207.81        234.06        12.65 o
   5   1  24          1.51          0.00         4.22 o
   6   1  24          3.37          3.16         4.22 o
   7   1  24         15.87         26.36         5.27 o
   8   1  24         47.77         42.17         5.27 o
   9   1  24          0.11          2.11         2.11 o
 -21   2  24          0.05          0.00         3.16 o
 -20   2  24          5.41          1.05         6.33 o
 -19   2  24        204.18        201.38        12.65 o
 -18   2  24         52.69         50.61         6.33 o
 -17   2  24        178.78        179.24         9.49 o
 -16   2  24         36.49         41.12         4.22 o
 -15   2  24        110.05        121.25         9.49 o
 -14   2  24         62.14         67.48         7.38 o
 -13   2  24        292.49        272.02        12.65 o
 -12   2  24         11.27          3.16         3.16 o
 -11   2  24         24.43         32.68         4.22 o
 -10   2  24       1227.79       1237.78        27.41 o
  -9   2  24        221.27        239.33         8.43 o
  -8   2  24         57.95         51.66         5.27 o
  -7   2  24         15.70         12.65         3.16 o
  -6   2  24          2.93          1.05         3.16 o
  -5   2  24        416.13        394.32        14.76 o
  -4   2  24       1125.68       1076.47        31.63 o
  -3   2  24         14.00         16.87         5.27 o
  -2   2  24         67.17         89.62         9.49 o
  -1   2  24        540.02        527.16        21.09 o
   0   2  24        174.24        164.48        11.60 o
   1   2  24        246.43        264.64        13.71 o
   2   2  24        431.14        422.79        15.81 o
   3   2  24         11.18          2.11         4.22 o
   4   2  24          7.85          3.16         4.22 o
   5   2  24         10.17          3.16         4.22 o
   6   2  24        112.10        126.52         9.49 o
   7   2  24        268.93        247.77        11.60 o
   8   2  24         10.53          6.33         4.22 o
 -18   3  24          0.77          2.11         6.33 o
 -17   3  24        518.04        489.21        17.92 o
 -16   3  24         21.57         42.17         5.27 o
 -15   3  24         59.58         79.07         6.33 o
 -14   3  24        577.59        530.33        21.09 o
 -13   3  24        135.48        109.65         9.49 o
 -12   3  24          0.06          0.00         3.16 o
 -11   3  24          1.90          3.16         3.16 o
 -10   3  24        760.26        772.82        24.25 o
  -9   3  24         11.93         13.71         3.16 o
  -8   3  24        121.17        142.33         8.43 o
  -7   3  24        531.91        499.75        17.92 o
  -6   3  24        246.88        262.53        12.65 o
  -5   3  24        193.67        196.11        10.54 o
  -4   3  24        212.97        227.74        11.60 o
  -3   3  24        318.49        302.59        13.71 o
  -2   3  24         45.25         51.66         5.27 o
  -1   3  24          2.77          3.16         4.22 o
   0   3  24          1.44          0.00         4.22 o
   1   3  24         99.37        106.49         7.38 o
   2   3  24        131.54        127.57         8.43 o
   3   3  24         35.43         36.90         5.27 o
   4   3  24         62.25         67.48         6.33 o
   5   3  24         13.49          3.16         3.16 o
   6   3  24         36.60         31.63         4.22 o
 -15   4  24         27.34         24.25         7.38 o
 -14   4  24         80.04         87.51         7.38 o
 -13   4  24        180.52        203.49        14.76 o
 -12   4  24          2.26          4.22         6.33 o
 -11   4  24        446.08        389.05        15.81 o
 -10   4  24          1.89          4.22         4.22 o
  -9   4  24         75.03        106.49         9.49 o
  -8   4  24          6.02          8.43         6.33 o
  -7   4  24         48.65         49.55         6.33 o
  -6   4  24        351.54        343.71        16.87 o
  -5   4  24        457.73        467.07        21.09 o
  -4   4  24         21.75         18.98         5.27 o
  -3   4  24        174.88        189.78        10.54 o
  -2   4  24        203.43        225.63        11.60 o
  -1   4  24         94.16         82.24         7.38 o
   0   4  24        619.74        564.07        18.98 o
   1   4  24         52.47         51.66         5.27 o
   2   4  24          3.07          0.00         3.16 o
   3   4  24          1.16          4.22         5.27 o
 -22   1  25          4.91          3.16         3.16 o
 -21   1  25          9.69         14.76         4.22 o
 -20   1  25          0.56          4.22         4.22 o
 -19   1  25          0.00          1.05         3.16 o
 -18   1  25        235.98        211.92         7.38 o
 -17   1  25         33.05         42.17         5.27 o
 -16   1  25        396.77        432.27        14.76 o
 -15   1  25        180.18        182.40         9.49 o
 -14   1  25        884.07        928.86        26.36 o
 -13   1  25        156.48        169.75         9.49 o
 -12   1  25        261.78        263.58        11.60 o
 -11   1  25        113.76        123.36         7.38 o
 -10   1  25        108.16        118.08         6.33 o
  -9   1  25        480.81        475.50        13.71 o
  -8   1  25         69.99         79.07         5.27 o
  -7   1  25          0.01          1.05         3.16 o
  -6   1  25        295.55        316.30        13.71 o
  -5   1  25         16.31         18.98         5.27 o
  -4   1  25        399.25        364.80        14.76 o
  -3   1  25         84.82         81.18         7.38 o
  -2   1  25         20.47         23.20         5.27 o
  -1   1  25        220.89        247.77        12.65 o
   0   1  25         61.15         55.88         6.33 o
   1   1  25         20.16         17.92         4.22 o
   2   1  25         27.08         12.65         4.22 o
   3   1  25        145.07        113.87         8.43 o
   4   1  25         30.05         30.58         5.27 o
   5   1  25         62.07         56.93         8.43 o
   6   1  25         55.67         69.59         6.33 o
   7   1  25          1.26          1.05         3.16 o
   8   1  25         29.49         27.41         4.22 o
   9   1  25          5.13          0.00         4.22 o
 -20   2  25         15.16         13.71         5.27 o
 -19   2  25         46.22         47.44         6.33 o
 -18   2  25         49.95         55.88         5.27 o
 -17   2  25          1.62          5.27         3.16 o
 -16   2  25         29.88         23.20         4.22 o
 -15   2  25         34.65         30.58         4.22 o
 -14   2  25         30.40         27.41         5.27 o
 -13   2  25          9.85         16.87         4.22 o
 -12   2  25        112.45        115.98         7.38 o
 -11   2  25       1182.87       1188.23        29.52 o
 -10   2  25          0.05          1.05         2.11 o
  -9   2  25          0.37          1.05         3.16 o
  -8   2  25         41.67         32.68         5.27 o
  -7   2  25        128.26        123.36         7.38 o
  -6   2  25        187.85        186.62        11.60 o
  -5   2  25          7.13          9.49         5.27 o
  -4   2  25        364.60        392.21        21.09 o
  -3   2  25         35.93         33.74         7.38 o
  -2   2  25        164.85        201.38        15.81 o
  -1   2  25       1039.73       1008.99        32.68 o
   0   2  25        217.35        214.03        12.65 o
   1   2  25         45.42         49.55         6.33 o
   2   2  25          7.10         12.65         4.22 o
   3   2  25        183.75        192.94        11.60 o
   4   2  25         72.54         74.86         7.38 o
   5   2  25         81.29         73.80         7.38 o
   6   2  25        168.23        179.24         9.49 o
   7   2  25         20.17         24.25         4.22 o
   8   2  25          0.00          0.00         5.27 o
 -18   3  25        217.97        187.67        15.81 o
 -17   3  25         37.60         39.01         5.27 o
 -16   3  25        543.22        492.37        15.81 o
 -15   3  25         53.15         60.10         6.33 o
 -14   3  25        577.23        510.30        20.03 o
 -13   3  25        138.41        161.31        11.60 o
 -12   3  25          0.23          1.05         3.16 o
 -11   3  25        313.11        284.67        11.60 o
 -10   3  25         51.93         51.66         6.33 o
  -9   3  25        190.67        189.78         8.43 o
  -8   3  25         51.13         63.26         5.27 o
  -7   3  25        249.70        255.15        11.60 o
  -6   3  25         63.67         78.02         7.38 o
  -5   3  25          7.77         14.76         4.22 o
  -4   3  25        122.39        123.36         8.43 o
  -3   3  25       1025.15       1055.38        31.63 o
  -2   3  25        230.71        219.30         9.49 o
  -1   3  25         65.82         64.31         6.33 o
   0   3  25         38.48         37.96         5.27 o
   1   3  25        121.53        124.41         7.38 o
   2   3  25         33.79         41.12         5.27 o
   3   3  25         19.48         15.81         4.22 o
   4   3  25          0.19          1.05         3.16 o
   5   3  25        135.90        168.69         8.43 o
 -13   4  25         18.49         16.87         7.38 o
 -12   4  25        154.38        172.91        13.71 o
 -11   4  25        608.74        545.09        20.03 o
 -10   4  25          2.13          1.05         5.27 o
  -9   4  25         16.45         16.87         6.33 o
  -8   4  25         43.75         63.26        13.71 o
  -7   4  25         49.27         57.99         6.33 o
  -6   4  25          2.37          1.05         4.22 o
  -5   4  25        138.72        145.50        10.54 o
  -4   4  25         40.69         68.53         7.38 o
  -3   4  25         58.13         56.93         6.33 o
  -2   4  25         25.12         25.30         4.22 o
  -1   4  25         88.75         84.35         6.33 o
   0   4  25          0.02          3.16         3.16 o
   1   4  25        117.80        138.12         9.49 o
 -21   0  26         11.57          8.43         4.22 o
 -20   0  26        328.93        281.51        17.92 o
 -19   0  26        144.92        126.52         9.49 o
 -18   0  26        853.17        913.05        41.12 o
 -17   0  26         97.91         79.07         7.38 o
 -16   0  26        299.46        311.03        14.76 o
 -15   0  26       3135.10       3256.82        98.05 o
 -14   0  26        270.28        298.38        14.76 o
 -13   0  26       1110.00       1150.27        39.01 o
 -12   0  26         45.23         30.58         6.33 o
 -11   0  26        255.79        242.50        10.54 o
 -10   0  26         79.63         82.24         7.38 o
  -9   0  26         35.88         44.28         6.33 o
  -8   0  26        138.64        150.77         7.38 o
  -7   0  26         84.03         73.80         7.38 o
  -6   0  26        700.66        747.52        32.68 o
  -5   0  26          1.51          3.16         5.27 o
  -4   0  26        738.52        626.27        29.52 o
  -3   0  26        193.13        201.38        15.81 o
  -2   0  26        558.27        472.34        32.68 o
  -1   0  26        167.36        218.25        23.20 o
   0   0  26        818.48        851.90        35.85 o
   1   0  26        463.25        443.87        22.14 o
   2   0  26       1488.73       1483.44        54.83 o
   3   0  26        471.66        479.72        23.20 o
   4   0  26        836.39        778.09        45.34 o
   5   0  26         28.56         24.25         7.38 o
   6   0  26         69.29        101.22        12.65 o
   7   0  26        131.68        144.44        10.54 o
   8   0  26         81.48        113.87         8.43 o
 -21   1  26         75.25         86.45         8.43 o
 -20   1  26        230.41        200.32        13.71 o
 -19   1  26         23.56         33.74         4.22 o
 -18   1  26        106.29        112.81         6.33 o
 -17   1  26         25.14         27.41         4.22 o
 -16   1  26        314.21        352.15        12.65 o
 -15   1  26        237.77        255.15        10.54 o
 -14   1  26        154.83        169.75         9.49 o
 -13   1  26        188.09        225.63        10.54 o
 -12   1  26        771.77        732.76        22.14 o
 -11   1  26         63.26         85.40         6.33 o
 -10   1  26        141.54        151.82         7.38 o
  -9   1  26        433.04        440.71        12.65 o
  -8   1  26        584.62        548.25        14.76 o
  -7   1  26         52.73         50.61         4.22 o
  -6   1  26        170.10        170.80         9.49 o
  -5   1  26        590.16        589.37        20.03 o
  -4   1  26        257.69        251.98        12.65 o
  -3   1  26          9.16          7.38         6.33 o
  -2   1  26         15.56          6.33         6.33 o
  -1   1  26          0.36          2.11         4.22 o
   0   1  26          7.87         10.54         4.22 o
   1   1  26        766.73        736.98        23.20 o
   2   1  26         75.90         67.48         7.38 o
   3   1  26         83.50         90.67         7.38 o
   4   1  26          2.86          1.05         4.22 o
   5   1  26         15.14         32.68         7.38 o
   6   1  26         33.23         25.30         5.27 o
   7   1  26        232.02        236.17         8.43 o
   8   1  26         26.94         36.90         5.27 o
 -19   2  26         80.92         59.04         6.33 o
 -18   2  26          1.10          0.00         3.16 o
 -17   2  26        121.94        111.76         7.38 o
 -16   2  26          0.49          3.16         3.16 o
 -15   2  26          8.75         16.87         3.16 o
 -14   2  26         23.36         24.25         5.27 o
 -13   2  26        118.92        144.44         9.49 o
 -12   2  26         24.56         24.25         4.22 o
 -11   2  26         53.34         55.88         5.27 o
 -10   2  26        324.72        303.65        10.54 o
  -9   2  26        588.69        609.40        17.92 o
  -8   2  26        473.96        442.82        14.76 o
  -7   2  26         66.46         57.99         6.33 o
  -6   2  26         80.14         85.40         8.43 o
  -5   2  26       1628.85       1711.18        48.50 o
  -4   2  26        226.54        245.66        15.81 o
  -3   2  26        277.48        248.82        15.81 o
  -2   2  26         25.08         17.92         6.33 o
  -1   2  26        426.89        430.17        17.92 o
   0   2  26         32.87         40.06         6.33 o
   1   2  26          6.87          6.33         3.16 o
   2   2  26         96.70         76.97         6.33 o
   3   2  26         17.99         16.87         4.22 o
   4   2  26         22.89         30.58         5.27 o
   5   2  26          7.41          3.16         3.16 o
   6   2  26        408.98        385.88        16.87 o
 -17   3  26         33.52         28.47         7.38 o
 -16   3  26          1.06          0.00         3.16 o
 -15   3  26        130.92        129.68         7.38 o
 -14   3  26        539.82        559.85        21.09 o
 -13   3  26         55.78         53.77         7.38 o
 -12   3  26        287.94        307.86        14.76 o
 -11   3  26         16.24         27.41         4.22 o
 -10   3  26         57.03         63.26         6.33 o
  -9   3  26         28.71         43.23         5.27 o
  -8   3  26        151.12        158.15         8.43 o
  -7   3  26          0.01          1.05         3.16 o
  -6   3  26         30.11         31.63         5.27 o
  -5   3  26        169.92        169.75         9.49 o
  -4   3  26        427.43        394.32        14.76 o
  -3   3  26          6.24          9.49         4.22 o
  -2   3  26         91.01         98.05         7.38 o
  -1   3  26        840.15        770.71        21.09 o
   0   3  26        243.14        259.36        10.54 o
   1   3  26         43.16         51.66         4.22 o
   2   3  26        192.70        211.92         7.38 o
   3   3  26         29.79         22.14         3.16 o
   4   3  26        313.31        325.79        12.65 o
 -10   4  26         11.77         16.87         5.27 o
  -9   4  26        227.58        243.55        16.87 o
  -8   4  26        102.48        123.36        12.65 o
  -7   4  26         42.58         40.06         8.43 o
  -6   4  26          0.20          1.05         3.16 o
  -5   4  26        215.87        206.65        11.60 o
  -4   4  26        191.82        175.02        11.60 o
  -3   4  26         52.09         47.44         7.38 o
  -2   4  26          4.72          7.38         5.27 o
  -1   4  26         10.00          9.49         6.33 o
 -20   1  27        130.86        126.52        10.54 o
 -19   1  27        130.33        110.70         7.38 o
 -18   1  27        318.44        297.32        10.54 o
 -17   1  27         35.02         34.79         4.22 o
 -16   1  27         87.33        108.60         7.38 o
 -15   1  27        277.05        299.43        11.60 o
 -14   1  27         19.20         28.47         5.27 o
 -13   1  27        350.50        361.63        13.71 o
 -12   1  27         22.45         31.63         5.27 o
 -11   1  27         26.90         22.14         4.22 o
 -10   1  27         72.62         80.13         5.27 o
  -9   1  27        577.50        600.97        15.81 o
  -8   1  27        933.52        966.82        25.30 o
  -7   1  27        254.23        267.80        12.65 o
  -6   1  27         69.27         76.97         7.38 o
  -5   1  27          0.91          2.11         5.27 o
  -4   1  27        358.91        380.61        20.03 o
  -3   1  27         60.17         54.83         8.43 o
  -2   1  27         44.48         48.50         8.43 o
  -1   1  27         48.55         42.17         6.33 o
   0   1  27         58.02         52.72         6.33 o
   1   1  27        293.33        294.16        12.65 o
   2   1  27        130.97        126.52         8.43 o
   3   1  27         55.81         55.88         6.33 o
   4   1  27         27.36         34.79         5.27 o
   5   1  27          0.17          3.16         3.16 o
   6   1  27         67.37         64.31         6.33 o
   7   1  27          6.75          3.16         3.16 o
 -18   2  27          0.57          1.05         3.16 o
 -17   2  27         44.68         40.06         4.22 o
 -16   2  27         58.79         65.37         6.33 o
 -15   2  27          1.01          1.05         3.16 o
 -14   2  27        688.98        651.58        20.03 o
 -13   2  27         15.72         28.47         5.27 o
 -12   2  27        139.74        141.28         9.49 o
 -11   2  27          7.35          7.38         3.16 o
 -10   2  27        350.55        355.31        13.71 o
  -9   2  27         74.22         68.53         5.27 o
  -8   2  27        248.31        255.15        10.54 o
  -7   2  27         70.73         71.69         7.38 o
  -6   2  27        310.19        289.94        12.65 o
  -5   2  27         11.38          7.38         4.22 o
  -4   2  27        192.43        226.68        12.65 o
  -3   2  27         33.24         39.01         7.38 o
  -2   2  27         13.81         15.81         6.33 o
  -1   2  27         10.38          5.27         4.22 o
   0   2  27         77.04         79.07         7.38 o
   1   2  27         25.32         22.14         4.22 o
   2   2  27         13.32         14.76         4.22 o
   3   2  27        144.09        128.63         7.38 o
   4   2  27          3.11          4.22         3.16 o
   5   2  27        144.57        152.88         9.49 o
 -16   3  27        139.12        117.03         7.38 o
 -15   3  27        123.42        124.41         7.38 o
 -14   3  27        315.33        260.42        10.54 o
 -13   3  27        386.01        410.13        16.87 o
 -12   3  27       1105.08       1065.93        35.85 o
 -11   3  27         97.58         89.62         7.38 o
 -10   3  27          1.05          2.11         3.16 o
  -9   3  27         85.70        108.60         7.38 o
  -8   3  27         31.53         35.85         4.22 o
  -7   3  27         74.45         84.35         6.33 o
  -6   3  27        291.87        301.54        12.65 o
  -5   3  27         15.09         16.87         4.22 o
  -4   3  27         80.51         56.93         6.33 o
  -3   3  27          5.53          1.05         3.16 o
  -2   3  27        108.46        103.32         6.33 o
  -1   3  27        189.08        185.56         8.43 o
   0   3  27        377.94        362.69        11.60 o
   1   3  27        249.96        257.26         8.43 o
   2   3  27         20.73         27.41         5.27 o
   3   3  27        189.44        198.21        11.60 o
  -8   4  27         24.64         15.81         5.27 o
  -7   4  27        206.80        201.38        15.81 o
  -6   4  27         33.54         35.85         7.38 o
  -5   4  27        283.46        283.61        18.98 o
  -4   4  27         80.31         91.73        11.60 o
 -19   0  28        827.21        750.68        32.68 o
 -18   0  28        369.93        378.50        20.03 o
 -17   0  28        394.43        397.48        15.81 o
 -16   0  28        980.76        930.97        31.63 o
 -15   0  28         59.66         53.77         7.38 o
 -14   0  28          1.77          7.38         5.27 o
 -13   0  28        217.23        215.08        12.65 o
 -12   0  28         40.19         40.06         7.38 o
 -11   0  28        572.71        574.61        23.20 o
 -10   0  28         14.60         13.71         4.22 o
  -9   0  28        890.12        821.32        25.30 o
  -8   0  28        956.75        922.54        34.79 o
  -7   0  28          7.28          8.43         7.38 o
  -6   0  28          3.22          9.49         6.33 o
  -5   0  28        312.30        279.40        23.20 o
  -4   0  28        232.92        238.28        21.09 o
  -3   0  28          0.09          6.33         7.38 o
  -2   0  28        258.72        230.90        25.30 o
  -1   0  28        393.57        354.25        28.47 o
   0   0  28          3.82          3.16        10.54 o
   1   0  28        425.68        472.34        24.25 o
   2   0  28        476.27        397.48        20.03 o
   3   0  28        640.13        732.76        42.17 o
   4   0  28        137.41        140.23        11.60 o
   5   0  28         13.55         16.87         5.27 o
   6   0  28         14.10         28.47         7.38 o
 -18   1  28        948.99        893.02        23.20 o
 -17   1  28         25.76         40.06         4.22 o
 -16   1  28        101.26        114.92         7.38 o
 -15   1  28        180.24        179.24         9.49 o
 -14   1  28        108.75        117.03         8.43 o
 -13   1  28         96.06        112.81         8.43 o
 -12   1  28       1057.47       1026.92        29.52 o
 -11   1  28         36.45         44.28         5.27 o
 -10   1  28          0.10          2.11         3.16 o
  -9   1  28         69.45         80.13         6.33 o
  -8   1  28        363.25        352.15        12.65 o
  -7   1  28        253.75        266.75        12.65 o
  -6   1  28         79.76         86.45         8.43 o
  -5   1  28          7.56          9.49         5.27 o
  -4   1  28         91.05         87.51         9.49 o
  -3   1  28        103.62         99.11        10.54 o
  -2   1  28        321.15        323.68        17.92 o
  -1   1  28         53.83         72.75         7.38 o
   0   1  28        182.34        189.78         9.49 o
   1   1  28        736.66        713.78        21.09 o
   2   1  28          3.36          3.16         3.16 o
   3   1  28          1.15          0.00         2.11 o
   4   1  28         67.68         73.80         5.27 o
   5   1  28          4.79          3.16         3.16 o
 -17   2  28         38.68         36.90         5.27 o
 -16   2  28          0.01          2.11         3.16 o
 -15   2  28          1.79          2.11         3.16 o
 -14   2  28         38.11         32.68         4.22 o
 -13   2  28        412.40        392.21        13.71 o
 -12   2  28         11.61         17.92         4.22 o
 -11   2  28        189.62        190.83         8.43 o
 -10   2  28          1.87          1.05         3.16 o
  -9   2  28        129.20        122.30         7.38 o
  -8   2  28         60.23         67.48         6.33 o
  -7   2  28          1.03          1.05         3.16 o
  -6   2  28        218.92        199.27        10.54 o
  -5   2  28         10.48         14.76         4.22 o
  -4   2  28        235.32        244.60        11.60 o
  -3   2  28        835.78        844.52        26.36 o
  -2   2  28        480.27        476.56        22.14 o
  -1   2  28        147.20        150.77        10.54 o
   0   2  28          0.64          2.11         3.16 o
   1   2  28         18.41         22.14         4.22 o
   2   2  28         34.12         36.90         4.22 o
   3   2  28         61.16         70.64         6.33 o
   4   2  28          8.13          3.16         3.16 o
 -15   3  28         63.14         49.55         8.43 o
 -14   3  28        114.50        106.49         6.33 o
 -13   3  28         42.32         44.28         5.27 o
 -12   3  28          0.90          2.11         4.22 o
 -11   3  28         61.33         51.66         6.33 o
 -10   3  28          2.48          4.22         3.16 o
  -9   3  28         12.26         21.09         4.22 o
  -8   3  28          0.06          2.11         5.27 o
  -7   3  28         51.68         59.04         6.33 o
  -6   3  28        124.49        137.06         8.43 o
  -5   3  28        203.67        188.72         9.49 o
  -4   3  28         30.61         40.06         5.27 o
  -3   3  28         37.89         47.44         5.27 o
  -2   3  28          4.98          8.43         3.16 o
  -1   3  28        105.54        113.87         6.33 o
   0   3  28          0.58          2.11         3.16 o
   1   3  28          0.32          0.00         4.22 o
 -18   1  29        427.75        420.68        20.03 o
 -17   1  29         42.89         44.28         4.22 o
 -16   1  29        133.17        153.93         8.43 o
 -15   1  29          4.92          4.22         4.22 o
 -14   1  29        111.76        132.85         8.43 o
 -13   1  29        108.35        112.81         8.43 o
 -12   1  29         49.79         53.77         6.33 o
 -11   1  29         24.38         23.20         4.22 o
 -10   1  29        492.15        458.63        12.65 o
  -9   1  29         68.14         83.29         6.33 o
  -8   1  29        437.17        473.39        16.87 o
  -7   1  29        379.21        419.62        15.81 o
  -6   1  29        552.58        532.44        18.98 o
  -5   1  29        267.20        233.01        11.60 o
  -4   1  29         15.53         12.65         5.27 o
  -3   1  29         98.07         87.51         9.49 o
  -2   1  29          2.03          1.05         4.22 o
  -1   1  29         80.06         87.51         8.43 o
   0   1  29          7.32         13.71         4.22 o
   1   1  29        134.13        124.41         7.38 o
   2   1  29         10.36          5.27         3.16 o
   3   1  29          0.92          1.05         3.16 o
   4   1  29        204.32        208.76        11.60 o
 -16   2  29         45.18         59.04         6.33 o
 -15   2  29        161.26        150.77         9.49 o
 -14   2  29         57.74         63.26         5.27 o
 -13   2  29        296.87        323.68        11.60 o
 -12   2  29        219.33        208.76         9.49 o
 -11   2  29         41.80         33.74         4.22 o
 -10   2  29        131.98        146.55         8.43 o
  -9   2  29        384.87        373.23        11.60 o
  -8   2  29         10.47         13.71         4.22 o
  -7   2  29        138.31        146.55         9.49 o
  -6   2  29         29.07         24.25         4.22 o
  -5   2  29        268.79        246.71        11.60 o
  -4   2  29        309.43        304.70        12.65 o
  -3   2  29         86.31        106.49         8.43 o
  -2   2  29        218.91        228.79        10.54 o
  -1   2  29        129.47        120.19         8.43 o
   0   2  29          1.99          3.16         3.16 o
   1   2  29          5.37          8.43         3.16 o
   2   2  29          7.89          8.43         4.22 o
 -13   3  29         12.76         35.85         7.38 o
 -12   3  29          6.52          4.22         4.22 o
 -11   3  29          2.57          2.11         4.22 o
 -10   3  29          0.09          0.00         3.16 o
  -9   3  29         43.36         53.77         6.33 o
  -8   3  29         47.04         52.72         6.33 o
  -7   3  29         10.08         13.71         3.16 o
  -6   3  29        274.04        285.72        10.54 o
  -5   3  29        553.29        513.46        16.87 o
  -4   3  29          0.33          2.11         3.16 o
  -3   3  29          9.28         13.71         3.16 o
  -2   3  29        526.98        514.51        16.87 o
  -1   3  29         28.83         33.74         7.38 o
 -18   0  30        186.21        172.91        10.54 o
 -17   0  30        909.98        933.08        42.17 o
 -16   0  30       1180.40       1116.53        35.85 o
 -15   0  30        155.26        177.13        10.54 o
 -14   0  30          0.07          5.27         4.22 o
 -13   0  30         38.63         29.52         6.33 o
 -12   0  30          1.76          0.00         4.22 o
 -11   0  30        340.98        333.17        15.81 o
 -10   0  30         69.38         67.48         6.33 o
  -9   0  30        866.97        788.64        29.52 o
  -8   0  30        331.58        359.53        16.87 o
  -7   0  30         20.08         17.92         5.27 o
  -6   0  30        296.34        288.89        14.76 o
  -5   0  30        277.39        289.94        15.81 o
  -4   0  30        224.90        204.54        13.71 o
  -3   0  30         17.91         22.14         8.43 o
  -2   0  30       1156.13       1185.07        62.21 o
  -1   0  30         21.85         30.58         8.43 o
   0   0  30        548.05        502.91        23.20 o
   1   0  30          6.53          3.16         4.22 o
   2   0  30          0.77          0.00         3.16 o
   3   0  30         76.90         72.75        10.54 o
 -17   1  30         37.44         56.93         4.22 o
 -16   1  30        408.76        387.99        12.65 o
 -15   1  30          4.71          1.05         3.16 o
 -14   1  30         84.01        102.27         7.38 o
 -13   1  30         24.41         40.06         5.27 o
 -12   1  30         34.05         33.74         5.27 o
 -11   1  30          0.33          5.27         4.22 o
 -10   1  30         37.43         45.34         5.27 o
  -9   1  30         33.39         32.68         4.22 o
  -8   1  30         24.08         27.41         5.27 o
  -7   1  30         69.94         70.64         7.38 o
  -6   1  30        610.44        612.57        21.09 o
  -5   1  30        262.43        266.75        11.60 o
  -4   1  30         86.36         87.51         8.43 o
  -3   1  30        494.73        502.91        17.92 o
  -2   1  30        412.05        399.59        18.98 o
  -1   1  30         10.83         16.87         4.22 o
   0   1  30         82.70         95.94         6.33 o
   1   1  30         80.67         71.69         5.27 o
   2   1  30        303.71        292.05        10.54 o
 -16   2  30         73.63         72.75        10.54 o
 -15   2  30         33.85         40.06         5.27 o
 -14   2  30        937.01        878.26        24.25 o
 -13   2  30         37.62         39.01         5.27 o
 -12   2  30         20.54         18.98         4.22 o
 -11   2  30         50.01         61.15         7.38 o
 -10   2  30        143.53        169.75         8.43 o
  -9   2  30        106.35        110.70         9.49 o
  -8   2  30         50.67         43.23         5.27 o
  -7   2  30        179.25        169.75         8.43 o
  -6   2  30        129.78        142.33         8.43 o
  -5   2  30          1.21          2.11         3.16 o
  -4   2  30        393.33        399.59        14.76 o
  -3   2  30        347.31        315.24        12.65 o
  -2   2  30         20.37         17.92         4.22 o
  -1   2  30         64.42         68.53         5.27 o
   0   2  30         20.82         17.92         3.16 o
   1   2  30         55.32         76.97         7.38 o
 -11   3  30          0.22          3.16         5.27 o
 -10   3  30          3.80          9.49         6.33 o
  -9   3  30          6.23          2.11         5.27 o
  -8   3  30         21.55         18.98         4.22 o
  -7   3  30         68.28         59.04         6.33 o
  -6   3  30          0.50          2.11         3.16 o
  -5   3  30        107.00        124.41         8.43 o
  -4   3  30         46.78         65.37         6.33 o
 -16   1  31        271.33        279.40         9.49 o
 -15   1  31         41.02         41.12         4.22 o
 -14   1  31        359.16        376.40        12.65 o
 -13   1  31        834.58        842.41        24.25 o
 -12   1  31          5.68          4.22         4.22 o
 -11   1  31         29.48         31.63         5.27 o
 -10   1  31         91.70         94.89         6.33 o
  -9   1  31        657.17        611.51        18.98 o
  -8   1  31        233.84        222.46         9.49 o
  -7   1  31         70.08         69.59         6.33 o
  -6   1  31          0.65          0.00         3.16 o
  -5   1  31        246.81        220.35        10.54 o
  -4   1  31        221.65        238.28        10.54 o
  -3   1  31        349.50        357.42        13.71 o
  -2   1  31        532.38        540.87        17.92 o
  -1   1  31         37.32         46.39         4.22 o
   0   1  31         11.08         10.54         3.16 o
   1   1  31        162.80        166.58        14.76 o
 -15   2  31         94.33        105.43        11.60 o
 -14   2  31         34.88         45.34         8.43 o
 -13   2  31        136.05        125.47         8.43 o
 -12   2  31        294.62        274.13        12.65 o
 -11   2  31         10.44          5.27         4.22 o
 -10   2  31        124.89        136.01         9.49 o
  -9   2  31          1.21          1.05         3.16 o
  -8   2  31         38.76         39.01         5.27 o
  -7   2  31        179.44        165.53         8.43 o
  -6   2  31        245.93        250.93        10.54 o
  -5   2  31          0.15          0.00         3.16 o
  -4   2  31          0.51          2.11         3.16 o
  -3   2  31        203.84        204.54         9.49 o
  -2   2  31          8.15          7.38         3.16 o
  -1   2  31         10.20          7.38         4.22 o
 -15   0  32         48.07         55.88         8.43 o
 -14   0  32          0.41          2.11         5.27 o
 -13   0  32         52.58         48.50         6.33 o
 -12   0  32        741.01        692.69        24.25 o
 -11   0  32        860.05        818.16        28.47 o
 -10   0  32         25.54         29.52         8.43 o
  -9   0  32          8.57          4.22         4.22 o
  -8   0  32          0.02          1.05         3.16 o
  -7   0  32          3.56          0.00         4.22 o
  -6   0  32         13.24         10.54         4.22 o
  -5   0  32          0.18          1.05         4.22 o
  -4   0  32         30.44         29.52         5.27 o
  -3   0  32          6.48         14.76         4.22 o
  -2   0  32         58.35         60.10         6.33 o
  -1   0  32        170.09        154.99        14.76 o
 -15   1  32         31.06         27.41         7.38 o
 -14   1  32         36.85         53.77         6.33 o
 -13   1  32         12.20          9.49         3.16 o
 -12   1  32         15.97         12.65         4.22 o
 -11   1  32         39.50         54.83         6.33 o
 -10   1  32        590.03        583.04        22.14 o
  -9   1  32        302.47        285.72        13.71 o
  -8   1  32         32.14         27.41         4.22 o
  -7   1  32          0.04          0.00         3.16 o
  -6   1  32          9.61         10.54         3.16 o
  -5   1  32         62.08         72.75         6.33 o
  -4   1  32         23.94         27.41         4.22 o
  -3   1  32         46.68         40.06         5.27 o
  -2   1  32          0.33          3.16         3.16 o
  -1   1  32         47.93         54.83         5.27 o
 -13   2  32        151.67        153.93        12.65 o
 -12   2  32         29.70         25.30         7.38 o
 -11   2  32         89.23         80.13        10.54 o
 -10   2  32         13.44         22.14         7.38 o
  -9   2  32        249.38        221.41        15.81 o
  -8   2  32         67.94         68.53         6.33 o
  -7   2  32          4.60          3.16         3.16 o
  -6   2  32          0.07          1.05         3.16 o
  -5   2  32         35.87         42.17         4.22 o
  -4   2  32         16.61         18.98         3.16 o
 -13   1  33         11.04         20.03         6.33 o
 -12   1  33          3.27          4.22         6.33 o
 -11   1  33        104.42        101.22        11.60 o
 -10   1  33         31.14         30.58         7.38 o
  -9   1  33          2.09          7.38         6.33 o
  -8   1  33         44.95         45.34         5.27 o
  -7   1  33        277.45        243.55         9.49 o
  -6   1  33        165.05        160.26         7.38 o
  -5   1  33        238.03        230.90         9.49 o
  -4   1  33          0.63          0.00         3.16 o
  -3   1  33        275.33        255.15        18.98 o
                                                
